# Supplementary material for: Pancreatic Cancer Patient Survival Correlates with DNA Methylation of Pancreas Development Genes
Source: PLoS One. 2015 Jun 3;10(6):e0128814. doi: 10.1371/journal.pone.0128814 (PMC4454596; doi:10.1371/journal.pone.0128814)
Supplement: S1 Table — Clinical variables collected for pancreatic adenocarcinoma patients in this study. (XLSX) [file pone.0128814.s003.xlsx]

## Sheet: DEIDENTIFIED_DATA_PAPER_SURVIVA
Clinicopathologic Characteristics of Patient Cohort for Survival-based DNA Methylation Analysis
	Donor				Tumor
Index	Age (y)	Vital Status	Survival (m)	Disease Free Survival Time (m)	Cellularity	Size	Grade	Lymph Node	Differentiation
1	72.5342	deceased	9.26667	6.63333	80	2	4	pos	poor
2	68	deceased	14.6667	5.36667	75	2	4	pos	poor
3	61.7288	deceased	12.933	9.73333	70	4.1	2	pos	moderate
4	77	deceased	57.8	57.8	80	3	2	pos	moderate
5	59	alive	70.2	70.2	80	5.9	2	neg	moderate
6	68.2167	deceased	10.7	10	90	2.2	2	pos	moderate
7	65	deceased	59	15	80	1.9	3	pos	poor
8	80.9111	deceased	13.2333	13.2333	60	5.1	2	pos	moderate
9	49	deceased	25.0333	25.0333	60	2.1	3	neg	poor
10	63	alive	69.3	69.3	75	3.5	3	neg	poor
11	64	deceased	32.8	32.8	60	2	4	pos	poor
