# Supplementary material for: Pancreatic Cancer Patient Survival Correlates with DNA Methylation of Pancreas Development Genes
Source: PLoS One. 2015 Jun 3;10(6):e0128814. doi: 10.1371/journal.pone.0128814 (PMC4454596; doi:10.1371/journal.pone.0128814)
Supplement: S2 Table — (XLSX) [file pone.0128814.s004.xlsx]

## Sheet: Sheet1
Functional Annotation for Methylation Sites Based on Coefficients for Principal Component 1
Top 500 Negative Coefficients for Principal Component 1
Annotation Source	Biological Function	FDR Q-value	Enrichment	Number of Genes	Gene Basis (up to first 10)
GO Biological Process	regulation of cell-cell adhesion mediated by integrin	8.72e-21	31.9	4	ADA, FERMT3, FOXA1, FOXA2
GO Biological Process	endocrine pancreas development	6.56e-17	10.1	7	FOXA2, IL6R, NKX6-1, ONECUT1, PDX1, PTF1A, SOX9
GO Biological Process	detection of glucose	3.72e-15	52.7	3	FOXA2, NKX6-1, PDX1
GO Biological Process	regulation of cell adhesion mediated by integrin	1.69e-14	14.6	4	ADA, FERMT3, FOXA1, FOXA2
GO Biological Process	integrin activation	1.62e-14	76.6	1	FERMT3
GO Biological Process	pancreas development	2.61e-13	6.9	8	FOXA2, IL6R, NKX6-1, ONECUT1, PDX1, PTF1A, SOX9, ZIC3
GO Biological Process	regulation of cell adhesion	4.09e-13	4.7	11	ADA, ARHGAP6, DACT2, FERMT3, FOXA1, FOXA2, NOTCH1, NRARP, ONECUT1, SOX9, UBASH3B
GO Biological Process	regulation of cell-cell adhesion	4.92e-11	8.2	6	ADA, FERMT3, FOXA1, FOXA2, NRARP, UBASH3B
GO Biological Process	regulation of transcription from RNA polymerase II promoter involved in detection of glucose	3.26e-10	75.3	1	FOXA2
GO Biological Process	negative regulation of transcription from RNA polymerase II promoter by glucose	3.26e-10	75.3	1	FOXA2
GO Biological Process	negative regulation of detection of glucose	3.26e-10	75.3	1	FOXA2
GO Biological Process	endocrine system development	2.56e-10	5	9	FOXA2, GATA2, IL6R, NKX6-1, ONECUT1, PDX1, PTF1A, SALL1, SOX9
GO Biological Process	anterior/posterior axis specification	3.16e-10	10.5	5	FOXA2, SKI, T, TCF7L1, WNT3
GO Biological Process	negative regulation of glucokinase activity	4.04e-10	69.4	1	FOXA2
GO Biological Process	negative regulation of transcription by glucose	6.2e-10	65.3	1	FOXA2
GO Biological Process	platelet aggregation	7.14e-10	26	1	FERMT3
GO Biological Process	regulation of glucokinase activity	1.72e-09	56.7	1	FOXA2
GO Biological Process	spleen development	2.3e-09	11	2	BCL2L11, ONECUT1
GO Biological Process	liver development	2.2e-09	6.5	7	ADA, HLX, NOTCH1, ONECUT1, PDX1, SOX9, ZIC3
GO Biological Process	hepaticobiliary system development	3.28e-09	6.3	7	ADA, HLX, NOTCH1, ONECUT1, PDX1, SOX9, ZIC3
GO Biological Process	ectoderm formation	3.92e-09	49.8	1	FOXA2
GO Biological Process	homotypic cell-cell adhesion	5.39e-09	14.7	3	FERMT3, PTPRU, STK10
GO Biological Process	cell fate commitment	5.52e-09	3.5	16	CDON, FGF13, FOXA1, FOXA2, GAS1, GATA2, NKX6-1, NOTCH1, NR2E1, NR2F2, ONECUT1, ...
GO Biological Process	positive regulation of transcription from RNA polymerase III promoter	8.99e-09	31.9	2	AR, FOXA2
GO Biological Process	positive regulation of transcription from RNA polymerase II promoter by glucose	1.01e-08	43.2	1	FOXA2
GO Biological Process	regulation of transcription by glucose	2.37e-08	38.7	1	FOXA2
GO Biological Process	carbon catabolite activation of transcription from RNA polymerase II promoter	2.37e-08	38.7	1	FOXA2
GO Biological Process	positive regulation of cell-cell adhesion mediated by cadherin	2.81e-08	27.5	2	FOXA1, FOXA2
GO Biological Process	tube development	2.87e-08	2.8	17	ADA, AR, BCL2L11, CTSH, FOXA1, FOXA2, MED12, NOTCH1, NRARP, PLXND1, SALL1, ...
GO Biological Process	nucleobase-containing compound biosynthetic process	2.9e-08	1.7	63	ADA, ADCY1, AK5, ALX3, AR, ARX, BANP, CASZ1, CTBP2, DACH2, ELF4, ...
GO Biological Process	RNA biosynthetic process	2.91e-08	1.7	58	ALX3, AR, ARX, BANP, CASZ1, CTBP2, DACH2, ELF4, FOS, FOSL2, FOXA1, ...
GO Biological Process	carbon catabolite regulation of transcription	4.28e-08	35	1	FOXA2
GO Biological Process	transcription, DNA-dependent	6.98e-08	1.7	57	ALX3, AR, ARX, BANP, CASZ1, CTBP2, DACH2, ELF4, FOS, FOSL2, FOXA1, ...
GO Biological Process	cellular nitrogen compound biosynthetic process	7.3e-08	1.7	65	ADA, ADCY1, AK5, ALX3, AR, ARX, ASS1, BANP, CASZ1, CTBP2, DACH2, ...
GO Biological Process	heterocycle biosynthetic process	8.48e-08	1.7	63	ADA, ADCY1, AK5, ALX3, AR, ARX, BANP, CASZ1, CTBP2, DACH2, ELF4, ...
GO Biological Process	B cell proliferation involved in immune response	8.83e-08	379.2	1	CD180
GO Biological Process	aromatic compound biosynthetic process	8.96e-08	1.7	63	ADA, ADCY1, AK5, ALX3, AR, ARX, BANP, CASZ1, CTBP2, DACH2, ELF4, ...
GO Biological Process	ureteric bud development	9.2e-08	5.2	3	SALL1, SIM1, SOX9
GO Biological Process	embryonic axis specification	1.04e-07	9.8	3	FOXA2, T, TCF7L1
GO Biological Process	regulation of cell-cell adhesion mediated by cadherin	1.24e-07	22.3	2	FOXA1, FOXA2
GO Biological Process	leukocyte cell-cell adhesion	1.32e-07	12.3	2	FERMT3, STK10
GO Biological Process	B cell activation	1.48e-07	5.8	7	ADA, ATM, CD180, IGBP1, IL11, ONECUT1, PIK3CD
GO Biological Process	urogenital system development	1.99e-07	3.2	12	AR, BCL2L11, CD34, CTSH, DACT2, FOXA1, GATA2, NOTCH1, RXRA, SALL1, SIM1, ...
GO Biological Process	positive regulation of embryonic development	2.98e-07	20	2	FOXA2, PLCB1
GO Biological Process	axis specification	3.41e-07	5.5	7	FOXA2, NOTCH1, SKI, T, TCF7L1, VAX2, WNT3
GO Biological Process	somite rostral/caudal axis specification	4.62e-07	24.7	1	FOXA2
GO Biological Process	cell activation	4.74e-07	2.8	17	ADA, ATM, CD151, CD180, ELF4, FERMT3, HPRT1, IGBP1, IL11, ITPKB, MT1G, ...
GO Biological Process	response to interleukin-6	4.77e-07	18.7	2	FOXA2, IL6R
GO Biological Process	regulation of transcription from RNA polymerase III promoter	5.1e-07	18.5	2	AR, FOXA2
GO Biological Process	organic cyclic compound biosynthetic process	5.48e-07	1.6	63	ADA, ADCY1, AK5, ALX3, AR, ARX, BANP, CASZ1, CTBP2, DACH2, ELF4, ...
GO Biological Process	positive regulation of cell-cell adhesion mediated by integrin	5.89e-07	18.1	2	FOXA1, FOXA2
GO Biological Process	positive regulation of gastrulation	8.13e-07	22.6	1	FOXA2
GO Biological Process	renal system development	8.13e-07	3.3	8	BCL2L11, CD34, CTSH, DACT2, NOTCH1, SALL1, SIM1, SOX9
GO Molecular Function	sequence-specific DNA binding transcription factor activity	1.62e-10	2.3	33	ALX3, AR, ARX, ELF4, FOS, FOSL2, FOXA1, FOXA2, FOXP4, FOXQ1, GATA2, ...
GO Molecular Function	nucleic acid binding transcription factor activity	1.62e-10	2.3	33	ALX3, AR, ARX, ELF4, FOS, FOSL2, FOXA1, FOXA2, FOXP4, FOXQ1, GATA2, ...
GO Molecular Function	sequence-specific DNA binding	5.07e-08	2.4	31	ALX3, AR, ARX, ELF4, FOS, FOSL2, FOXA1, FOXA2, FOXP4, FOXQ1, GATA2, ...
GO Molecular Function	beta-catenin binding	7.42e-07	7.6	7	AR, DACT2, MED12, PTPRU, SALL1, SOX9, TCF7L1
Mouse Phenotype	increased glycosylated hemoglobin level	4.71e-29	136.1	1	SIM1
Mouse Phenotype	abnormal pancreatic alpha cell morphology	1.34e-24	16.5	7	ARX, FOXA2, NKX6-1, ONECUT1, PDX1, PTF1A, SOX9
Mouse Phenotype	decreased pancreatic alpha cell number	1.02e-23	23.8	5	ARX, FOXA2, NKX6-1, ONECUT1, PTF1A
Mouse Phenotype	hyperglycemia	3.66e-22	10.8	7	AR, ARX, FOXA1, FOXA2, NKX6-1, PDX1, SIM1
Mouse Phenotype	increased circulating glucose level	3.38e-22	6.6	10	ALX3, AR, ARX, FOXA1, FOXA2, NKX6-1, ONECUT1, PDX1, RPH3AL, SIM1
Mouse Phenotype	pancreas hypoplasia	4.9e-21	23.8	5	FOXA1, FOXA2, ONECUT1, PDX1, PTF1A
Mouse Phenotype	abnormal pancreatic islet morphology	3.71e-20	6.7	12	ALX3, ARX, FOXA1, FOXA2, NKX6-1, NOTCH1, ONECUT1, PDX1, PTF1A, SOX9, SYTL4, ...
Mouse Phenotype	abnormal endocrine pancreas morphology	3.36e-20	6.7	12	ALX3, ARX, FOXA1, FOXA2, NKX6-1, NOTCH1, ONECUT1, PDX1, PTF1A, SOX9, SYTL4, ...
Mouse Phenotype	abnormal pancreatic delta cell morphology	4.48e-20	21.1	5	ARX, NKX6-1, ONECUT1, PDX1, SOX9
Mouse Phenotype	abnormal pancreatic duct morphology	8.15e-20	25.3	3	FOXA2, ONECUT1, PDX1
Mouse Phenotype	abnormal pancreas development	7.55e-20	11.4	8	FOXA1, FOXA2, NKX6-1, NOTCH1, ONECUT1, PDX1, PTF1A, SOX9
Mouse Phenotype	disorganized pancreatic islets	7.06e-20	17.1	5	FOXA2, NKX6-1, ONECUT1, PDX1, PTF1A
Mouse Phenotype	small pancreas	3.08e-19	13.8	7	FOXA1, FOXA2, HLX, NOTCH1, ONECUT1, PDX1, PTF1A
Mouse Phenotype	decreased pancreatic beta cell number	5.52e-19	12.6	6	ARX, FOXA1, FOXA2, NKX6-1, ONECUT1, PDX1
Mouse Phenotype	pituitary gland hypoplasia	1.65e-18	31	1	SIM1
Mouse Phenotype	abnormal pancreatic beta cell morphology	1.81e-17	7.7	9	ALX3, ARX, FOXA1, FOXA2, NKX6-1, ONECUT1, PDX1, SOX9, SYTL4
Mouse Phenotype	increased urine glucose level	2.03e-17	20.9	2	PDX1, SIM1
Mouse Phenotype	abnormal pancreas morphology	2.67e-17	5	14	ALX3, ARX, FOXA1, FOXA2, HLX, NKX6-1, NOTCH1, ONECUT1, PDX1, PTF1A, RPH3AL, ...
Mouse Phenotype	abnormal circulating glucose level	3.55e-17	4.1	15	ALX3, AR, ARX, FOXA1, FOXA2, IRS4, NKX6-1, NR2F2, ONECUT1, PARVB, PDX1, ...
Mouse Phenotype	abnormal urine glucose level	6.36e-17	19.5	2	PDX1, SIM1
Mouse Phenotype	trichoepithelioma	7.15e-17	394.4	1	TNK1
Mouse Phenotype	abnormal pancreas size	7.86e-17	10.8	7	FOXA1, FOXA2, HLX, NOTCH1, ONECUT1, PDX1, PTF1A
Mouse Phenotype	decreased circulating glucagon level	7.7e-17	19.2	3	FOXA1, FOXA2, ONECUT1
Mouse Phenotype	abnormal circulating insulin level	6.67e-16	4.6	9	ALX3, AR, FOXA1, FOXA2, IRS4, NR2F2, ONECUT1, PDX1, SIM1
Mouse Phenotype	abnormal pancreatic islet size	6.69e-16	8.8	8	ALX3, FOXA1, FOXA2, NKX6-1, PDX1, PTF1A, SOX9, TNK1
Mouse Phenotype	abnormal exocrine pancreas morphology	2.07e-15	10.7	7	FOXA1, FOXA2, NOTCH1, ONECUT1, PDX1, PTF1A, RPH3AL
Mouse Phenotype	increased circulating insulin level	4.3e-15	6.4	6	ALX3, AR, FOXA2, IRS4, NR2F2, SIM1
Mouse Phenotype	absent gallbladder	6.06e-15	34.1	2	HLX, ONECUT1
Mouse Phenotype	increased body length	1.07e-14	18.1	1	SIM1
Mouse Phenotype	increased brown adipose tissue amount	1.61e-14	15.8	2	AR, SIM1
Mouse Phenotype	increased white adipose tissue amount	4.33e-14	14.9	2	AR, SIM1
Mouse Phenotype	increased food intake	4.8e-14	7.8	3	FOXA2, GPR50, SIM1
Mouse Phenotype	abnormal glucose homeostasis	5.04e-14	3.2	18	ALX3, AR, ARX, FOXA1, FOXA2, HPRT1, IL6R, IRS4, NKX6-1, NR2F2, ONECUT1, ...
Mouse Phenotype	abnormal circulating glucagon level	8.48e-14	13	3	FOXA1, FOXA2, ONECUT1
Mouse Phenotype	abnormal hypothalamus morphology	1.15e-13	15.5	1	SIM1
Mouse Phenotype	increased susceptibility to diet-induced obesity	1.48e-13	15.3	1	SIM1
Mouse Phenotype	decreased pancreatic delta cell number	1.76e-13	22.2	2	ONECUT1, SOX9
Mouse Phenotype	petechiae	3.44e-13	47.2	1	FERMT3
Mouse Phenotype	decreased pancreatic acinar cell number	6.1e-13	35	2	ONECUT1, PTF1A
Mouse Phenotype	small pituitary gland	9.48e-13	13.6	1	SIM1
Mouse Phenotype	abnormal pancreas physiology	1.09e-12	4.8	12	ALX3, FOXA1, FOXA2, IL6R, NKX6-1, NR2F2, ONECUT1, PDX1, PTF1A, RPH3AL, SOX9, ...
Mouse Phenotype	absent pancreatic islets	1.64e-12	40.6	1	ONECUT1
Mouse Phenotype	biliary cyst	2.93e-12	38.4	1	ONECUT1
Mouse Phenotype	pancreas cysts	3.07e-12	20.9	3	ONECUT1, PDX1, PTF1A
Mouse Phenotype	insulin resistance	3.53e-12	6.4	6	ALX3, AR, IL6R, IRS4, NR2F2, SIM1
Mouse Phenotype	exocrine pancreas atrophy	3.94e-12	37.1	1	ONECUT1
Mouse Phenotype	abnormal gland morphology	6.87e-12	2.3	33	ALX3, AR, ARX, ATM, BCL2L11, FOS, FOXA1, FOXA2, GATA2, HLX, HPRT1, ...
Mouse Phenotype	dilated pancreatic duct	7.34e-12	34.9	1	ONECUT1
Mouse Phenotype	abnormal blood homeostasis	9.06e-12	2	44	ABCA7, ADA, ALX3, AR, ARX, ASS1, BCL2L11, CD151, CD180, CD200, DNM3, ...
Mouse Phenotype	absent estrus	9.29e-12	27.2	3	ATM, FOXA2, NR2F2
Mouse Phenotype	abnormal pituitary gland size	1.94e-11	11.2	1	SIM1
Mouse Phenotype	decreased energy expenditure	1.94e-11	11.2	1	SIM1
Mouse Phenotype	abnormal erythrocyte morphology	3.85e-11	3.1	17	ADA, ATM, BCL2L11, DPY19L3, EGLN2, FERMT3, GATA2, HLX, HPRT1, INPP5D, MGAT1, ...
Mouse Phenotype	pancreas fibrosis	3.93e-11	29.6	1	ONECUT1
Mouse Phenotype	abnormal erythropoiesis	4.41e-11	3	19	ADA, AR, ATM, BCL2L11, CD34, DPY19L3, EGLN2, FERMT3, GATA2, HLX, HPRT1, ...
Mouse Phenotype	polyphagia	4.76e-11	10.6	1	SIM1
Mouse Phenotype	rostral body truncation	6.29e-11	19.1	2	FOXA2, TCF7L1
Mouse Phenotype	abnormal axial mesoderm	9.72e-11	15.8	3	FOXA2, T, TCF7L1
Mouse Phenotype	skin hemorrhage	1.19e-10	26.5	1	FERMT3
Mouse Phenotype	absent pancreatic duct	1.38e-10	64	1	FOXA2
Mouse Phenotype	abnormal pancreatic beta cell differentiation	1.45e-10	17.8	3	FOXA2, NKX6-1, PDX1
Mouse Phenotype	pancreatic islet hypoplasia	1.61e-10	25.6	3	FOXA1, FOXA2, PDX1
Mouse Phenotype	endocrine/exocrine gland phenotype	1.77e-10	2.1	34	ALX3, AR, ARX, ATM, BCL2L11, FOS, FOXA1, FOXA2, GATA2, HLX, HPRT1, ...
Mouse Phenotype	abnormal spontaneous abortion rate	2.11e-10	24.9	2	FOXA2, NR2F2
Mouse Phenotype	abnormal gallbladder morphology	2.71e-10	12.8	3	HLX, ONECUT1, PTF1A
Mouse Phenotype	increased susceptibility to weight gain	3.12e-10	8	3	AR, SAT1, SIM1
Mouse Phenotype	obese	5.22e-10	8.3	2	AR, SIM1
Mouse Phenotype	abnormal bile duct development	6.81e-10	15.6	2	ONECUT1, PDX1
Mouse Phenotype	abnormal insulin secretion	8.19e-10	5.4	10	ALX3, FOXA1, FOXA2, IL6R, NKX6-1, NR2F2, PDX1, RPH3AL, SOX9, SYTL4
Mouse Phenotype	increased circulating leptin level	9.4e-10	7.5	3	AR, SAT1, SIM1
Mouse Phenotype	anisopoikilocytosis	1.11e-09	21.1	1	FERMT3
Mouse Phenotype	abnormal endocrine pancreas development	1.1e-09	13	4	FOXA2, NKX6-1, PDX1, PTF1A
Mouse Phenotype	absent dorsal mesocardium	1.17e-09	47.9	1	FOXA2
Mouse Phenotype	exocrine pancreas hypoplasia	1.27e-09	33.9	2	FOXA1, FOXA2
Mouse Phenotype	increased macrophage cell number	1.34e-09	5.8	9	ADA, AR, BCL2L11, CD200, FOSL2, FOXA2, INPP5D, SOX9, WDR1
Mouse Phenotype	situs ambiguus	1.38e-09	33.5	2	FOXA2, ZIC3
Mouse Phenotype	abnormal hemoglobin content	1.37e-09	4.9	6	DPY19L3, EGLN2, HPRT1, SIM1, SLC38A10, SOX9
Mouse Phenotype	abnormal brown adipose tissue amount	1.73e-09	7.7	2	AR, SIM1
Mouse Phenotype	abnormal pancreas secretion	1.82e-09	5.2	10	ALX3, FOXA1, FOXA2, IL6R, NKX6-1, NR2F2, PDX1, RPH3AL, SOX9, SYTL4
Mouse Phenotype	postnatal growth retardation	2.02e-09	2.4	30	AR, ARX, ATM, BCL2L11, CUL4B, DNM2, FOS, FOSL2, FOXA1, FOXA2, GATA2, ...
Mouse Phenotype	abnormal neuronal migration	2.68e-09	5.6	4	ARX, ASS1, FGF13, SIM1
Mouse Phenotype	abnormal hematopoiesis	3.07e-09	1.9	41	ADA, ANPEP, AR, ATM, BCL2L11, CD151, CD180, CD200, CD34, DPY19L3, EGLN2, ...
Mouse Phenotype	abnormal estrus	3.44e-09	15.6	3	ATM, FOXA2, NR2F2
Mouse Phenotype	decreased circulating glucose level	3.45e-09	3.9	10	ARX, FOXA1, FOXA2, IRS4, NR2F2, ONECUT1, PARVB, PDX1, PTF1A, SYTL4
Mouse Phenotype	abnormal pancreatic acinar cell morphology	3.73e-09	10.4	4	ONECUT1, PDX1, PTF1A, RPH3AL
Mouse Phenotype	pulmonary hyaline membrane formation	4.51e-09	39.6	1	FOXA2
Mouse Phenotype	abnormal gait	4.78e-09	3.7	9	ASS1, ATM, FOXA2, GAS1, HPRT1, MTM1, PTF1A, QKI, SIM1
Mouse Phenotype	abnormal blood cell morphology/development	5.33e-09	1.9	41	ADA, ANPEP, AR, ATM, BCL2L11, CD151, CD180, CD200, CD34, DPY19L3, EGLN2, ...
Mouse Phenotype	abnormal mesocardium morphology	6.33e-09	37.8	1	FOXA2
Mouse Phenotype	jaundice	6.3e-09	14.7	2	ONECUT1, PTF1A
Mouse Phenotype	small pancreatic islets	8.11e-09	8.8	5	ALX3, FOXA1, FOXA2, NKX6-1, PDX1
Mouse Phenotype	abnormal postnatal growth	8.32e-09	2.3	30	AR, ARX, ATM, BCL2L11, CUL4B, DNM2, FOS, FOSL2, FOXA1, FOXA2, GATA2, ...
Mouse Phenotype	decreased lung compliance	9.42e-09	35.7	1	FOXA2
Mouse Phenotype	hepatocellular carcinoma	9.37e-09	8	3	FOXA1, FOXA2, TNK1
Mouse Phenotype	abnormal pancreatic acinus morphology	9.78e-09	8.7	5	NOTCH1, ONECUT1, PDX1, PTF1A, RPH3AL
Mouse Phenotype	increased respiratory mucosa goblet cell number	1.11e-08	34.8	1	FOXA2
Mouse Phenotype	abnormal blood circulation	1.12e-08	2.6	21	CDON, CTBP2, FERMT3, GATA2, GPR124, HDAC8, HPRT1, LPCAT1, MGAT1, NOTCH1, NR2F2, ...
Mouse Phenotype	abnormal pancreatic beta cell physiology	1.14e-08	4.7	10	ALX3, FOXA1, FOXA2, IL6R, NKX6-1, NR2F2, PDX1, RPH3AL, SOX9, SYTL4
Mouse Phenotype	increased pancreatic delta cell number	1.24e-08	34.2	3	ARX, NKX6-1, PDX1
Mouse Phenotype	decreased skin turgor	1.26e-08	34.1	1	FOXA2
Mouse Phenotype	increased liver tumor incidence	1.3e-08	6.3	4	FOXA1, FOXA2, HPRT1, TNK1
Mouse Phenotype	abnormal endocrine pancreas physiology	1.52e-08	4.7	10	ALX3, FOXA1, FOXA2, IL6R, NKX6-1, NR2F2, PDX1, RPH3AL, SOX9, SYTL4
Mouse Phenotype	increased hepatobiliary system tumor incidence	1.52e-08	6.2	4	FOXA1, FOXA2, HPRT1, TNK1
Mouse Phenotype	abnormal surfactant composition	2.16e-08	31.7	1	FOXA2
Mouse Phenotype	digestive/alimentary phenotype	2.37e-08	2.1	31	ALX3, AR, CDON, FERMT3, FOXA1, FOXA2, FOXP4, FOXQ1, GPR124, HLX, HPRT1, ...
Mouse Phenotype	abnormal rostral-caudal axis patterning	3.19e-08	4.9	9	FOXA2, HPRT1, MED12, NOTCH1, PORCN, T, TCF7L1, WNT3, ZIC3
Mouse Phenotype	abnormal digestive system development	3.26e-08	5.3	6	FOXA2, FOXP4, NR2F2, PDX1, PTF1A, TCF7L1
Mouse Phenotype	pancreatic islet hyperplasia	3.45e-08	9.6	3	PDX1, SOX9, TNK1
Mouse Phenotype	hemorrhage	3.61e-08	2.7	18	CDON, CTBP2, FERMT3, GATA2, GPR124, HDAC8, HPRT1, LPCAT1, MGAT1, NOTCH1, NR2F2, ...
Mouse Phenotype	increased airway resistance	4.31e-08	28.8	1	FOXA2
Mouse Phenotype	lethality during fetal growth through weaning	4.31e-08	1.7	52	ADA, ALX3, ARX, ASS1, ATM, BCL2L11, CDON, CTBP2, CUL4B, DLG3, DNM2, ...
Mouse Phenotype	abnormal first branchial arch artery morphology	4.96e-08	28.3	1	FOXA2
Mouse Phenotype	abnormal hematopoietic system morphology/development	5.45e-08	1.8	45	ADA, ANPEP, AR, ATM, BCL2L11, CD151, CD180, CD200, CD34, DPY19L3, EGLN2, ...
Mouse Phenotype	increased total body fat amount	5.68e-08	6.5	1	SIM1
Mouse Phenotype	abnormal biliary tract morphology	5.66e-08	7	4	HLX, ONECUT1, PDX1, PTF1A
Mouse Phenotype	abnormal liver development	6.87e-08	6.9	4	HLX, ONECUT1, PDX1, RXRA
Mouse Phenotype	abnormal foregut morphology	6.85e-08	8.2	3	FOXA2, PDX1, TCF7L1
Mouse Phenotype	decreased surfactant secretion	1.03e-07	19.5	2	CTSH, FOXA2
Mouse Phenotype	abnormal digestive system morphology	1.35e-07	2.2	30	ALX3, AR, CDON, FOXA1, FOXA2, FOXP4, FOXQ1, GPR124, HLX, HPRT1, INPP5D, ...
Mouse Phenotype	abnormal homeostasis	1.38e-07	1.6	56	ABCA7, ADA, ALX3, AR, ARX, ASS1, BCL2L11, CD151, CD180, CD200, DNM3, ...
Mouse Phenotype	abnormal hemoglobin	1.4e-07	3.9	6	DPY19L3, EGLN2, HPRT1, SIM1, SLC38A10, SOX9
Mouse Phenotype	hemangiosarcoma	1.46e-07	12.6	2	HPRT1, TNK1
Mouse Phenotype	abnormal circulating hormone level	2.04e-07	2.4	13	ALX3, AR, FOXA1, FOXA2, GATA2, IRS4, NR2F2, ONECUT1, PCYT1B, PDX1, SAT1, ...
Mouse Phenotype	abnormal glucose tolerance	2.12e-07	3.3	11	ALX3, AR, FOXA1, FOXA2, IL6R, IRS4, NR2F2, ONECUT1, PDX1, PTF1A, RPH3AL
Mouse Phenotype	hematopoietic system phenotype	2.36e-07	1.8	45	ADA, ANPEP, AR, ATM, BCL2L11, CD151, CD180, CD200, CD34, DPY19L3, EGLN2, ...
Mouse Phenotype	enlarged pancreatic islets	2.51e-07	8.1	3	PDX1, SOX9, TNK1
Mouse Phenotype	abnormal respiratory mucosa goblet cell morphology	2.53e-07	22.6	1	FOXA2
Mouse Phenotype	perinatal lethality	2.95e-07	1.9	37	ADA, ALX3, ARX, ASS1, ATM, CDON, DLG3, DNM2, DNM3, FLNB, FOS, ...
Mouse Phenotype	abnormal susceptibility to weight gain	3.54e-07	4.2	5	AR, GPR50, MTM1, SAT1, SIM1
Mouse Phenotype	abnormal brown adipose tissue morphology	3.68e-07	5.4	2	AR, SIM1
Mouse Phenotype	absent type I pneumocytes	4.98e-07	20.6	1	FOXA2
Mouse Phenotype	abnormal circulating protein level	5.13e-07	2.6	15	ADA, FOS, HLX, HPRT1, IL6R, INPP5D, PARVB, PTF1A, RHBDF2, SIM1, SLC38A10, ...
Mouse Phenotype	increased hepatoma incidence	5.23e-07	20.4	1	TNK1
Mouse Phenotype	abnormal bile duct morphology	5.59e-07	8.4	2	ONECUT1, PDX1
Mouse Phenotype	abnormal protein level	5.58e-07	2.5	17	ADA, CD200, FOS, HLX, HPRT1, IL6R, INPP5D, PARVB, PTF1A, RHBDF2, RORC, ...
Mouse Phenotype	abnormal hepatobiliary system development	5.66e-07	5.9	4	HLX, ONECUT1, PDX1, RXRA
Mouse Phenotype	B cell derived lymphoma	5.95e-07	7.5	3	BCL2L11, INPP5D, TNK1
Mouse Phenotype	pancreas inflammation	6.03e-07	7.5	3	ONECUT1, PDX1, PTF1A
Mouse Phenotype	abnormal airway resistance	6.34e-07	19.8	1	FOXA2
Mouse Phenotype	abnormal skin condition	6.37e-07	3.4	9	CD34, FOS, FOXA2, HPRT1, PDX1, PORCN, RXRA, SOX9, TNK1
Mouse Phenotype	homeostasis/metabolism phenotype	6.56e-07	1.5	62	ABCA7, ADA, ADCY1, ALX3, AR, ARX, ASS1, BCL2L11, CD151, CD180, CD200, ...
Mouse Phenotype	abnormal primitive streak formation	7.02e-07	6.2	5	CUL4B, FOXA2, T, TCF7L1, WNT3
Mouse Phenotype	abnormal pulmonary alveolus wall morphology	7.15e-07	15.2	2	FOXA2, LTBP4
Mouse Phenotype	abnormal notochord morphology	8.13e-07	5.1	6	FOXA2, FOXP4, NOTCH1, T, TCF7L1, ZIC3
Mouse Phenotype	abnormal pituitary gland morphology	8.09e-07	4.8	3	GATA2, SIM1, SYTL4
Mouse Phenotype	osteopetrosis	8.48e-07	9.1	2	FERMT3, FOS
Mouse Phenotype	decreased apoptosis	9.73e-07	3.9	4	ATM, BCL2L11, INPP5D, SIM1
MSigDB Pathway	Maturity onset diabetes of the young	4.45e-18	16	4	FOXA2, NKX6-1, ONECUT1, PDX1
MSigDB Pathway	Genes involved in Regulation of beta-cell development	3.67e-18	14.5	5	FOXA2, NKX6-1, ONECUT1, PDX1, PTF1A
MSigDB Pathway	Genes involved in Regulation of gene expression in beta cells	2.73e-09	15.5	3	FOXA2, NKX6-1, PDX1
MSigDB Perturbation	Transcription factors expressed in progenitors of exocrine pancreatic cells.	1.99e-25	28	5	FOXA2, ONECUT1, PDX1, PTF1A, SOX9
MSigDB Perturbation	Top genes associated with chemosensitivity to nimustine [PubChem=39214] across 85 tumor xenografts.	1.1e-16	26.1	1	SIM1
MSigDB Perturbation	Genes with high-CpG-density promoters (HCP) bearing the H3K27 tri-methylation (H3K27me3) mark in brain.	1.42e-08	3.4	13	ALX3, FOXA2, GPR50, NKX6-1, PDX1, PLEKHG6, PTF1A, RHCG, SIM1, T, VAX2, ...
MSigDB Perturbation	Set 'Eed targets': genes identified by ChIP on chip as targets of the Polycomb protein EED [GeneID=8726] in human embryonic stem cells.	4.12e-08	2.2	32	ALX3, BAIAP2, CASZ1, CD34, CLEC14A, CMTM2, DACH2, FOS, FOXA2, FOXQ1, GATA2, ...
MSigDB Perturbation	Genes up-regulated in mES cells (mouse embryonic stem cells) after tratment with JAK inhibitor I [PubChem=5494425].	8.27e-08	26	2	FOXA2, T
MSigDB Perturbation	Set 'Suz12 targets': genes identified by ChIP on chip as targets of the Polycomb protein SUZ12 [GeneID=23512] in human embryonic stem cells.	4.33e-07	2.1	37	ALX3, ARHGAP6, CASZ1, CD34, CLEC14A, CMTM2, DACH2, ELF4, FGF13, FOXA1, FOXA2, ...
MSigDB Perturbation	Genes up-regulated in primary fibroblast cell culture after infection with HCMV (AD169 strain) at 1 h time point that were not up-regulated at the previous time point, 30 min.	3.93e-07	7.6	2	BCL2L11, ONECUT1
Top 500 Positive Coefficients for Principal Component 1
Annotation Source	Biological Function	FDR Q-value	Enrichment	Number of Genes	Gene Basis (up to first 10)
GO Biological Process	regulation of amyloid precursor protein biosynthetic process	2.14e-13	53.2	2	BACE2, SOAT1
GO Biological Process	negative regulation of amyloid precursor protein biosynthetic process	2.76e-11	79.8	1	BACE2
GO Biological Process	positive regulation of 1-phosphatidylinositol 4-kinase activity	1.32e-10	159.8	1	CD81
GO Biological Process	negative regulation of glycoprotein biosynthetic process	4.77e-09	41.9	1	BACE2
GO Biological Process	regulation of glycoprotein biosynthetic process	1.17e-08	18.4	2	BACE2, SOAT1
GO Biological Process	negative regulation of insulin secretion involved in cellular response to glucose stimulus	2.75e-08	45.6	1	PIM3
GO Molecular Function	MHC class II protein complex binding	1.4e-10	159.8	1	CD81
GO Molecular Function	antigen binding	9.74e-07	10.7	4	CD81, FCGRT, FCN2, SLC7A5
Mouse Phenotype	increased early pro-B cell number	7.58e-07	36.4	1	PIM3
Mouse Phenotype	decreased megakaryocyte cell number	4.86e-07	14	3	PIM3, RUNX1, ZFPM1
