# Supplementary material for: Pancreatic Cancer Patient Survival Correlates with DNA Methylation of Pancreas Development Genes
Source: PLoS One. 2015 Jun 3;10(6):e0128814. doi: 10.1371/journal.pone.0128814 (PMC4454596; doi:10.1371/journal.pone.0128814)
Supplement: S3 Table — (XLSX) [file pone.0128814.s005.xlsx]

## Sheet: Sheet1
Functional Annotation for Methylation Sites Based on Coefficients for Principal Component 2
Top 500 Negative Coefficients for Principal Component 2
Annotation Source	Biological Function	FDR Q-value	Enrichment	Number of Genes	Gene Basis (up to first 10)
GO Biological Process	embryonic forelimb morphogenesis	2.82e-15	13.2	8	EN1, HOXD11, KIAA1715, OSR1, OSR2, TBX3, TBX5, TWIST1
GO Biological Process	forelimb morphogenesis	6.12e-14	11.1	9	EN1, HOXD10, HOXD11, KIAA1715, OSR1, OSR2, TBX3, TBX5, TWIST1
GO Biological Process	bundle of His development	1.19e-13	40.4	2	TBX3, TBX5
GO Biological Process	pattern specification process	1.79e-13	3.4	28	BCOR, EN1, FOXD2, FOXO1, HOXA2, HOXB9, HOXD10, HOXD11, HOXD12, HOXD13, HOXD3, ...
GO Biological Process	organ morphogenesis	2.14e-13	2.7	38	AQP1, BCOR, BHLHE22, COL18A1, ESR2, HOXA2, HOXD10, HOXD11, HOXD13, HOXD3, IRX2, ...
GO Biological Process	segmentation	8.9e-13	7.9	9	HOXA2, IRX2, IRX3, MYF6, OSR1, PAX1, TBX18, TBX3, WT1
GO Biological Process	segment specification	1.27e-12	22.2	4	HOXA2, IRX2, IRX3, OSR1
GO Biological Process	middle ear morphogenesis	1.78e-12	16.4	5	HOXA2, NKX3-2, OSR1, OSR2, PRRX1
GO Biological Process	embryo development	9.16e-12	2.5	39	EN1, FOXD2, FOXO1, HOXA2, HOXB9, HOXD10, HOXD11, HOXD12, HOXD13, HOXD3, IRX2, ...
GO Biological Process	cardiac conduction system development	1.03e-11	21.8	3	TBX18, TBX3, TBX5
GO Biological Process	embryonic morphogenesis	1.91e-11	3	26	EN1, HOXA2, HOXD10, HOXD11, HOXD12, HOXD13, HOXD3, IRX2, IRX3, KIAA1715, MSX1, ...
GO Biological Process	organ development	5.36e-11	1.9	64	ABCB6, ACSL3, ACTA1, AQP1, BCOR, BHLHE22, C1GALT1, CAV1, CCKBR, COL18A1, EN1, ...
GO Biological Process	anatomical structure morphogenesis	5.35e-11	2	63	ACTA1, ACTB, ADAM12, APBB2, AQP1, BCOR, BHLHE22, C1GALT1, CAV1, COL18A1, CRMP1, ...
GO Biological Process	embryonic organ morphogenesis	2.6e-10	3.7	16	HOXA2, HOXD10, HOXD11, HOXD3, NKX3-2, OSR1, OSR2, PAX6, PITX2, PRRX1, RYR2, ...
GO Biological Process	specification of nephron tubule identity	2.51e-10	37	3	IRX2, IRX3, OSR1
GO Biological Process	corpus callosum morphogenesis	5.09e-10	46	2	BHLHE22, PRDM8
GO Biological Process	muscle tissue development	4.91e-10	4	14	ACTA1, CAV1, HOXD10, MYF6, NR4A1, NUPR1, OSR1, PITX2, RYR1, RYR2, TBX20, ...
GO Biological Process	corticospinal tract morphogenesis	5.44e-10	45.1	2	BHLHE22, PRDM8
GO Biological Process	muscle structure development	1.06e-09	3.2	21	ACTA1, ACTB, ADAM12, CAV1, HOXD10, MNX1, MYF6, NR4A1, NTF3, NUPR1, PITX2, ...
GO Biological Process	ear morphogenesis	1.06e-09	5.5	8	HOXA2, NKX3-2, OSR1, OSR2, PRRX1, TBX18, TWIST1, ZIC1
GO Biological Process	embryonic limb morphogenesis	1.15e-09	5.1	14	EN1, HOXD10, HOXD11, HOXD12, HOXD13, KIAA1715, MSX1, OSR1, OSR2, PITX2, PRRX1, ...
GO Biological Process	cell migration involved in heart development	1.12e-09	24.2	3	PITX2, TBX5, TWIST1
GO Biological Process	atrioventricular bundle cell differentiation	1.74e-09	84.6	1	TBX3
GO Biological Process	sinoatrial node cell development	1.74e-09	84.6	1	TBX3
GO Biological Process	striated muscle tissue development	1.72e-09	4	13	ACTA1, CAV1, HOXD10, MYF6, NR4A1, NUPR1, PITX2, RYR1, RYR2, TBX20, TBX3, ...
GO Biological Process	pancreatic juice secretion	1.76e-09	53.6	3	AQP1, CEL, UCN
GO Biological Process	sinoatrial node development	1.93e-09	52.7	2	TBX18, TBX3
GO Biological Process	luteinizing hormone secretion	2.3e-09	79.2	1	TBX3
GO Biological Process	follicle-stimulating hormone secretion	2.3e-09	79.2	1	TBX3
GO Biological Process	intestinal lipid catabolic process	6.94e-09	115.5	1	CEL
GO Biological Process	protein esterification	6.94e-09	115.5	1	CEL
GO Biological Process	negative regulation of cell differentiation	7.36e-09	2.9	15	CAV1, FOXO1, HOXA2, IRX3, NGFR, NKX3-2, OSR1, PAX6, PRDM16, PRDM6, TBX3, ...
GO Biological Process	sinoatrial node cell differentiation	7.18e-09	65.9	1	TBX3
GO Biological Process	anatomical structure formation involved in morphogenesis	9.64e-09	2.4	25	ACTA1, ACTB, ADAM12, C1GALT1, CAV1, COL18A1, IRX2, IRX3, MYF6, NKX3-2, NR4A1, ...
GO Biological Process	embryonic digit morphogenesis	1.03e-08	7.4	9	HOXD11, HOXD12, HOXD13, KIAA1715, MSX1, OSR1, OSR2, TBX3, TWIST1
GO Biological Process	embryonic skeletal system development	1.43e-08	5.2	10	HOXA2, HOXB9, HOXD10, HOXD11, HOXD3, NKX3-2, OSR1, OSR2, PRRX1, TWIST1
GO Biological Process	system development	1.5e-08	1.6	83	ABCB6, ACSL3, ACTA1, ACTB, APBB2, AQP1, ARHGEF10, BCOR, BHLHE22, C12orf52, C1GALT1, ...
GO Biological Process	cell migration involved in coronary vasculogenesis	1.58e-08	97.3	1	TBX5
GO Biological Process	cardiac muscle cell fate commitment	2.42e-08	36.7	2	TBX3, WT1
GO Biological Process	specification of loop of Henle identity	2.57e-08	36.3	2	IRX2, IRX3
GO Biological Process	single-organism developmental process	2.92e-08	1.6	84	ABCB6, ACSL3, ACTA1, ACTB, ADAM12, APBB2, AQP1, ARHGEF10, BCOR, BHLHA15, BHLHE22, ...
GO Biological Process	heart valve development	3.36e-08	9.5	4	PITX2, TBX20, TBX5, TWIST1
GO Biological Process	negative regulation of developmental process	3.68e-08	2.6	17	BCOR, CAV1, FOXO1, HOXA2, IRX3, NGFR, NKX3-2, OSR1, PAX6, PRDM16, PRDM6, ...
GO Biological Process	cell differentiation	3.92e-08	1.7	67	ACTA1, ACTB, ADAM12, APBB2, ARHGEF10, BHLHA15, BHLHE22, C12orf52, C1GALT1, CAV1, CLMN, ...
GO Biological Process	embryonic organ development	4.25e-08	2.9	17	HOXA2, HOXD10, HOXD11, HOXD3, NKX3-2, OSR1, OSR2, PAX6, PITX2, PRRX1, RARRES2, ...
GO Biological Process	morphogenesis of an epithelium	4.49e-08	3	17	ESR2, FOXD2, HOXD11, HOXD13, IRX2, IRX3, OSR1, PITX2, RYR2, SFRP5, TBX18, ...
GO Biological Process	limb morphogenesis	4.65e-08	4.2	15	EN1, EVX2, HOXD10, HOXD11, HOXD12, HOXD13, KIAA1715, MSX1, OSR1, OSR2, PITX2, ...
GO Biological Process	multicellular organismal lipid catabolic process	5.25e-08	77	1	CEL
GO Biological Process	skeletal muscle fiber adaptation	5.25e-08	77	1	ACTA1
GO Biological Process	specification of organ position	5.57e-08	46.4	1	TBX3
GO Biological Process	muscle cell fate commitment	5.67e-08	18.7	3	MYF6, TBX3, WT1
GO Biological Process	cellular developmental process	6.13e-08	1.7	68	ACTA1, ACTB, ADAM12, APBB2, ARHGEF10, BHLHA15, BHLHE22, C12orf52, C1GALT1, CAV1, CLMN, ...
GO Biological Process	branching involved in mammary gland duct morphogenesis	6.58e-08	11.2	2	TBX3, TFAP2C
GO Biological Process	His-Purkinje system cell differentiation	6.92e-08	44.5	1	TBX3
GO Biological Process	skeletal muscle thin filament assembly	7.45e-08	71.1	1	ACTA1
GO Biological Process	pattern specification involved in kidney development	9.59e-08	17.6	3	IRX2, IRX3, OSR1
GO Biological Process	heart valve morphogenesis	1.04e-07	9.5	3	TBX20, TBX5, TWIST1
GO Biological Process	pericardium development	1.12e-07	14.2	3	TBX20, TBX5, WT1
GO Biological Process	palate development	1.17e-07	5.5	6	BCOR, OSR1, OSR2, PRDM16, PRRX1, TBX3
GO Biological Process	corpus callosum development	1.2e-07	21.4	2	BHLHE22, PRDM8
GO Biological Process	outflow tract morphogenesis	1.32e-07	7	5	PITX2, RYR1, TBX20, TBX3, TWIST1
GO Biological Process	development of primary male sexual characteristics	1.32e-07	4.9	7	HOXD13, NUPR1, PITX2, TBX3, TFAP2C, WT1, ZFP42
GO Biological Process	limb development	1.53e-07	3.9	15	EN1, EVX2, HOXD10, HOXD11, HOXD12, HOXD13, KIAA1715, MSX1, OSR1, OSR2, PITX2, ...
GO Biological Process	regulation of transcription, DNA-dependent	1.64e-07	1.6	80	APBB2, BCOR, BHLHA15, BHLHE22, C12orf52, CAPN15, CAV1, EBF2, EN1, ESR2, EVX2, ...
GO Biological Process	endocardial cushion development	1.82e-07	9	3	TBX20, TBX5, TWIST1
GO Biological Process	regulation of RNA biosynthetic process	2.18e-07	1.6	80	APBB2, BCOR, BHLHA15, BHLHE22, C12orf52, CAPN15, CAV1, EBF2, EN1, ESR2, EVX2, ...
GO Biological Process	cell migration involved in vasculogenesis	2.15e-07	57.8	1	TBX5
GO Biological Process	immunoglobulin biosynthetic process	2.34e-07	106.3	1	GALNT2
GO Biological Process	dichotomous subdivision of terminal units involved in mammary gland duct morphogenesis	2.51e-07	56	1	TFAP2C
GO Biological Process	cardiac pacemaker cell development	2.48e-07	35.7	1	TBX3
GO Biological Process	male sex differentiation	3.13e-07	4.7	7	HOXD13, NUPR1, PITX2, TBX3, TFAP2C, WT1, ZFP42
GO Biological Process	regionalization	3.82e-07	2.9	20	EN1, HOXA2, HOXB9, HOXD10, HOXD11, HOXD13, HOXD3, IRX2, IRX3, MNX1, MYF6, ...
GO Biological Process	cardiac pacemaker cell differentiation	5.2e-07	31.8	1	TBX3
GO Biological Process	rhombomere 3 morphogenesis	5.24e-07	89.3	1	HOXA2
GO Biological Process	skeletal myofibril assembly	5.62e-07	48.3	1	ACTA1
GO Biological Process	regulation of cellular macromolecule biosynthetic process	5.59e-07	1.5	85	APBB2, BCOR, BHLHA15, BHLHE22, C12orf52, CAPN15, CAV1, EBF2, EN1, ESR2, EVX2, ...
GO Biological Process	cardiac left ventricle formation	5.69e-07	48	1	TBX5
GO Biological Process	striated muscle cell differentiation	5.77e-07	4.2	9	ACTA1, ACTB, ADAM12, PITX2, RYR1, SPAG9, TBX3, TBX5, WT1
GO Biological Process	regulation of RNA metabolic process	7.23e-07	1.5	80	APBB2, BCOR, BHLHA15, BHLHE22, C12orf52, CAPN15, CAV1, EBF2, EN1, ESR2, EVX2, ...
GO Biological Process	regulation of multicellular organismal development	7.4e-07	2	30	AQP1, BCOR, CAV1, HOXA2, HOXD11, HOXD13, HOXD3, IRX3, ISLR2, KIAA1715, LRRC4B, ...
GO Biological Process	protein O-linked glycosylation via threonine	7.32e-07	82.2	1	GALNT2
GO Biological Process	protein O-linked glycosylation via serine	7.32e-07	82.2	1	GALNT2
GO Biological Process	cardiocyte differentiation	7.45e-07	5.4	5	PITX2, TBX3, TBX5, TWIST1, WT1
GO Biological Process	cardiac chamber formation	7.41e-07	13.6	2	TBX20, TBX5
GO Biological Process	cardiac cell fate commitment	7.53e-07	21.4	2	TBX3, WT1
GO Biological Process	embryonic skeletal system morphogenesis	9.52e-07	5.6	8	HOXA2, HOXD10, HOXD11, HOXD3, OSR1, OSR2, PRRX1, TWIST1
GO Biological Process	cellular macromolecule biosynthetic process	9.56e-07	1.5	74	BCOR, BHLHA15, BHLHE22, C1GALT1, EBF2, ESR2, FOXD2, FOXO1, GALNT2, GATC, HIF3A, ...
GO Biological Process	development of primary sexual characteristics	9.54e-07	3.6	11	ESR2, HOXD13, LHX8, NUPR1, OSR1, PITX2, SFRP5, TBX3, TFAP2C, WT1, ZFP42
GO Biological Process	regulation of macromolecule biosynthetic process	9.66e-07	1.5	86	APBB2, BCOR, BHLHA15, BHLHE22, C12orf52, CAPN15, CAV1, EBF2, EN1, ESR2, EVX2, ...
GO Molecular Function	sequence-specific DNA binding transcription factor activity	4.43e-14	2.5	48	BHLHE22, CAPN15, EN1, ESR2, EVX2, FOXD2, FOXO1, HIF3A, HOXA2, HOXB9, HOXC12, ...
GO Molecular Function	nucleic acid binding transcription factor activity	4.43e-14	2.5	48	BHLHE22, CAPN15, EN1, ESR2, EVX2, FOXD2, FOXO1, HIF3A, HOXA2, HOXB9, HOXC12, ...
GO Molecular Function	DNA binding	1.15e-10	1.9	68	BCOR, BHLHA15, EBF2, EN1, ENSG00000171282, ESR2, EVX2, FOXD2, FOXO1, HIF3A, HIST1H3E, ...
GO Molecular Function	sequence-specific DNA binding	8.94e-11	2.6	38	EN1, ESR2, EVX2, FOXD2, FOXO1, HOXA2, HOXB9, HOXC12, HOXD10, HOXD11, HOXD12, ...
GO Molecular Function	sterol esterase activity	3.61e-08	99.9	1	CEL
GO Molecular Function	nucleic acid binding	2.94e-07	1.6	76	ADARB1, BCOR, BHLHA15, EBF2, EN1, ENSG00000171282, ESR2, EVX2, FOXD2, FOXO1, HIF3A, ...
Mouse Phenotype	abnormal atrioventricular bundle conduction	3.68e-17	79.7	2	IRX3, TBX5
Mouse Phenotype	abnormal impulse conducting system morphology	4.39e-11	25.7	2	TBX3, TBX5
Mouse Phenotype	failure of heart looping	2.21e-09	8.5	4	BCOR, TBX20, TBX3, TBX5
Mouse Phenotype	decreased skeletal muscle glycogen level	2.96e-09	61.2	2	ACTA1, PRKAB2
Mouse Phenotype	absent atrioventricular cushions	3.03e-09	17	2	TBX3, TBX5
Mouse Phenotype	prolonged PR interval	4.02e-09	12.5	4	IRX3, MNX1, TBX5, VEGFB
Mouse Phenotype	abnormal PR interval	4.95e-09	12.2	4	IRX3, MNX1, TBX5, VEGFB
Mouse Phenotype	prolonged QRS complex duration	8.99e-09	13.1	3	IRX3, PITX2, TBX5
Mouse Phenotype	bundle branch block	8.32e-09	13	3	IRX3, PITX2, TBX5
Mouse Phenotype	abnormal heart right atrium morphology	8.34e-09	12.9	3	HIF3A, TBX3, TBX5
Mouse Phenotype	abnormal gonial bone morphology	8.39e-09	17.3	3	HOXA2, NKX3-2, PRRX1
Mouse Phenotype	mammary gland hypoplasia	9.99e-09	33	2	HOXB9, TBX3
Mouse Phenotype	abnormal R wave	9.92e-09	69	1	IRX3
Mouse Phenotype	atrial septal defect	1.16e-08	6	7	IRX3, NTF3, OSR1, PITX2, RYR1, TBX20, TBX5
Mouse Phenotype	atrioventricular block	1.45e-08	9.6	5	IRX3, KCNA1, MNX1, TBX5, VEGFB
Mouse Phenotype	abnormal heart atrium morphology	1.65e-08	4.3	9	HIF3A, IRX3, NTF3, OSR1, PITX2, RYR1, TBX20, TBX3, TBX5
Mouse Phenotype	heart block	2.5e-08	8.4	6	IRX3, KCNA1, MNX1, PITX2, TBX5, VEGFB
Mouse Phenotype	abnormal right bundle morphology	2.54e-08	97.3	1	TBX5
Mouse Phenotype	absent scapula	2.54e-08	97.3	1	TBX5
Mouse Phenotype	ventricular premature beat	2.34e-08	38.7	3	KCNA1, RYR2, TBX5
Mouse Phenotype	abnormal interatrial septum morphology	2.61e-08	5.6	7	IRX3, NTF3, OSR1, PITX2, RYR1, TBX20, TBX5
Mouse Phenotype	abnormal atrioventricular node conduction	4.22e-08	8.7	5	IRX3, KCNA1, MNX1, TBX5, VEGFB
Mouse Phenotype	increased oligodendrocyte progenitor number	8.68e-08	150.3	1	HOXA2
Mouse Phenotype	abnormal sinoatrial node morphology	1.51e-07	42.9	1	TBX3
Mouse Phenotype	abnormal QRS complex	1.96e-07	9.4	3	IRX3, PITX2, TBX5
Mouse Phenotype	abnormal apical ectodermal ridge morphology	1.99e-07	7.7	4	EN1, PRRX1, TBX3, TBX5
Mouse Phenotype	abnormal heart looping	5.37e-07	4.7	6	BCOR, FOXO1, KCNH2, TBX20, TBX3, TBX5
Mouse Phenotype	abnormal carpal bone morphology	5.44e-07	7.1	7	EVX2, HOXD11, HOXD12, HOXD13, PRRX1, TBX3, TBX5
Mouse Phenotype	excessive scratching	6.82e-07	18.4	2	BHLHE22, PRDM8
Mouse Phenotype	abnormal ectoderm development	9.2e-07	5.2	6	EN1, NR5A2, PRRX1, TBX3, TBX5, ZBTB17
MSigDB Perturbation	Set 'H3K27 bound': genes posessing the trimethylated H3K27 (H3K27me3) mark in their promoters in human embryonic stem cells, as identified by ChIP on chip.	2.92e-14	2.5	44	ABCC3, BHLHE22, CRMP1, EN1, FOXD2, HOXA2, HOXC12, HOXD12, HOXD13, HOXD3, IRX3, ...
MSigDB Perturbation	Set 'Suz12 targets': genes identified by ChIP on chip as targets of the Polycomb protein SUZ12 [GeneID=23512] in human embryonic stem cells.	5.81e-12	2.5	44	ADAM12, ALOX5, BHLHE22, CRMP1, EN1, FOXD2, HOXC12, HOXD11, HOXD12, HOXD13, HOXD3, ...
MSigDB Perturbation	Set 'Eed targets': genes identified by ChIP on chip as targets of the Polycomb protein EED [GeneID=8726] in human embryonic stem cells.	7.37e-11	2.4	40	ALOX5, BHLHE22, EN1, FOXD2, GAD1, HIST1H3E, HOXA2, HOXC12, HOXD11, HOXD12, HOXD13, ...
MSigDB Perturbation	Genes down-regulated in mES cells (mouse embryonic stem cells) after tratment with JAK inhibitor I [PubChem=5494425].	1.23e-10	40.5	2	TBX3, ZFP42
MSigDB Perturbation	Set 'PRC2 targets': Polycomb Repression Complex 2 (PRC) targets; identified by ChIP on chip on human embryonic stem cells as genes that: posess the trimethylated H3K27 mark in their promoters and are bound by SUZ12 [GeneID=23512] and EED [GeneID=8726] Polycomb proteins.	1.86e-10	2.7	32	BHLHE22, EN1, FOXD2, HOXC12, HOXD12, HOXD13, HOXD3, IRX3, KCNA1, KCND3, LHX6, ...
MSigDB Perturbation	Genes hypermethylated in at least one of the lymphoma tumors of transgenic mice overexpressing TCL1 [GeneID=8115] in germinal center B lymphocytes.	3.03e-10	9.4	8	BHLHE22, EVX2, HOXA2, HOXD13, IRX3, SOX1, TBX18, TNS3
MSigDB Perturbation	Genes for which mutations result in atrial septation defects, a major class of congenital heart disease.	3.85e-10	34.1	2	TBX20, TBX5
MSigDB Perturbation	Genes consistently up-regulated in ACRP cells (ovarian cancer, resistant to cisplatin [PubChem=2767]) compared to the parental sensitive A2780 cells, regardless of cisplatin exposure.	3.92e-09	21.3	2	IRX3, TWIST1
MSigDB Perturbation	Genes with high-CpG-density promoters (HCP) bearing the tri-methylation mark at H3K27 (H3K27me3) in MCV8.1 (induced pluripotent cells, iPS).	7.04e-09	6.3	8	EVX2, HOXA2, HOXD10, NPAS4, OSR1, PRDM8, TBX5, UNCX
MSigDB Perturbation	Genes with high-CpG-density promoters (HCP) bearing histone H3 K27 trimethylation mark (H327me3) in embryonic stem cells (ES).	6.53e-09	12.3	4	HOXD12, KCND3, PRDM8, TBX5
MSigDB Perturbation	Genes up-regulated after 10 h of TGFB1 [GeneID=7040] stimulation in MEF cells (embryonic fibroblast) with NFIC [GeneID=4782] knockout vs wild type MEFs.	1.25e-08	11.6	4	AIF1L, CPXM1, PAX1, TBX3
MSigDB Perturbation	Genes up-regulated in colorectal adenoma compared to normal mucosa samples.	1.23e-08	6.4	5	IRX3, MSX1, PSAT1, TBX3, TEAD4
MSigDB Perturbation	Genes with hypermethylated DNA in lung cancer samples.	6.87e-08	3.3	18	ACTB, BCOR, BOD1, DOK7, FBLIM1, HOXC12, HOXD12, HOXD13, HOXD3, IZUMO1, MOS, ...
MSigDB Perturbation	Genes strongly up-regulated in colon tissue upon MBD2 [GeneID=8932] knockout.	1.83e-07	63.8	1	CEL
MSigDB Perturbation	Genes for which mutations result in developmental defects in ventricular septation and atrioventricular cushion formation, a major class of congenital heart disease.	2.09e-07	16.5	2	TBX20, TBX5
MSigDB Perturbation	Genes up-regulated in preneoplastic mammary tissues and whose expression is maintained in tumors.	5.89e-07	9.3	2	IRX3, TFAP2C
MSigDB Perturbation	Genes whose expression pattern in adult male germ cell tumors (GCT) correlates with POU5F1 [GeneID=5460].	5.69e-07	12.3	3	TEAD4, TFAP2C, ZFP42
MSigDB Perturbation	Top 200 genes with high histone H3 trimethylation mark at K27 (H3K27me3) in PC3 cells (prostate cancer), by ChIP-chip assay on an 88K microarray (all promoters).	5.91e-07	6.9	5	CHRM2, HOXB9, NR5A2, ZIC1, ZIC4
MSigDB Perturbation	Genes down-regulated in MEF cells (embryonic fibroblasts) isolated from HRAS and NRAS [GeneID=3265;4893] double knockout mice.	7.48e-07	31.1	1	IRX3
Top 500 Positive Coefficients for Principal Component 2
Annotation Source	Biological Function	FDR Q-value	Enrichment	Number of Genes	Gene Basis (up to first 10)
GO Biological Process	macrophage colony-stimulating factor signaling pathway	4.81e-25	302.3	1	MST1R
GO Biological Process	cellular response to macrophage colony-stimulating factor stimulus	4.82e-18	90	1	MST1R
GO Biological Process	peptidyl-tyrosine phosphorylation	2.12e-10	6.2	8	CLK1, EPHA2, FGFR1, MAP2K2, MST1R, PLK4, PTK6, SRMS
GO Biological Process	peptidyl-tyrosine modification	2.22e-10	6.1	8	CLK1, EPHA2, FGFR1, MAP2K2, MST1R, PLK4, PTK6, SRMS
GO Biological Process	enucleate erythrocyte differentiation	7.41e-09	29.3	3	CEBPG, ID2, SP1
GO Biological Process	positive regulation of centriole replication	4.77e-08	228.2	1	PLK4
GO Biological Process	single fertilization	3.2e-07	9.2	3	CD46, CD9, MST1R
GO Biological Process	positive regulation of centrosome cycle	2.89e-07	154.1	1	PLK4
GO Molecular Function	macrophage colony-stimulating factor receptor activity	1.7e-25	302.3	1	MST1R
GO Molecular Function	protein tyrosine kinase activity	2.12e-17	7.7	11	CLK1, EPHA2, FGFR1, FGFRL1, MAP2K2, MST1R, NRP2, PDGFRL, PLK4, PTK6, SRMS
GO Molecular Function	transmembrane receptor protein tyrosine kinase activity	5.76e-14	10.5	6	EPHA2, FGFR1, FGFRL1, MST1R, NRP2, PDGFRL
GO Molecular Function	transmembrane receptor protein kinase activity	1.36e-12	8.9	6	EPHA2, FGFR1, FGFRL1, MST1R, NRP2, PDGFRL
GO Molecular Function	snoRNA binding	1.12e-09	25.2	1	NUDT16L1
GO Molecular Function	platelet activating factor receptor activity	2.62e-09	147.9	1	PDGFRL
GO Molecular Function	platelet-derived growth factor beta-receptor activity	2.55e-09	145	1	PDGFRL
GO Molecular Function	platelet-derived growth factor-activated receptor activity	2.03e-07	69.8	1	PDGFRL
Mouse Phenotype	decreased susceptibility to viral infection	7.44e-09	13.6	2	MST1R, SOCS1
Mouse Phenotype	complete embryonic lethality between implantation and somite formation	1.27e-08	4.3	6	ANAPC2, CASC5, FGFR1, MST1R, NCAPG2, PLK4
Mouse Phenotype	embryonic lethality between implantation and somite formation	1.51e-07	3.8	6	ANAPC2, CASC5, FGFR1, MST1R, NCAPG2, PLK4
Mouse Phenotype	increased susceptibility to endotoxin shock	9.1e-07	8.7	2	MST1R, NCOA3
MSigDB Pathway	amb2 Integrin signaling	9.34e-09	13.3	2	LRP1, MST1R
MSigDB Pathway	Syndecan-4-mediated signaling events	4.01e-08	12.8	3	FGFR1, FZD7, NUDT16L1
MSigDB Pathway	a6b1 and a6b4 Integrin signaling	5.28e-08	9.6	3	CD9, MST1R, PMP22
MSigDB Pathway	Mechanism of Gene Regulation by Peroxisome Proliferators via PPARa(alpha)	2.3e-07	7.1	6	CREBBP, EHHADH, PDGFA, PPARA, PRKAR1B, SP1
MSigDB Oncogenic Signatures	Genes defining the KRAS [Gene ID=3845] dependency signature.	6.7e-18	43.9	2	MST1R, SEMA4B
MSigDB Oncogenic Signatures	Genes down-regulated in HEK293 cells (kidney fibroblasts) upon knockdown of RELA [Gene ID=5970] gene by RNAi.	1.14e-10	6.9	4	CASC5, GPER, MST1R, PVRL1
