# Supplementary material for: Pancreatic Cancer Patient Survival Correlates with DNA Methylation of Pancreas Development Genes
Source: PLoS One. 2015 Jun 3;10(6):e0128814. doi: 10.1371/journal.pone.0128814 (PMC4454596; doi:10.1371/journal.pone.0128814)
Supplement: S4 Table — Two lists of genes rank-ordered by the number of survival- or survival+ sites per gene. (XLSX) [file pone.0128814.s006.xlsx]

## Sheet: Sheet1
Per Gene Counts of Significant DNA Methylation Sites
survival-		survival+
gene	Numbe of Sites	Gene	Number of Sites
FAM150A	35	PTPRN2	48
ONECUT1	31	CDH4	41
MAP6	30	TRAPPC9	26
RIN3	25	MAD1L1	26
HIST1H2BI	24	CBFA2T3	26
RASSF10	22	COL5A1	25
RNF207	19	RBFOX3	24
PCDH9	18	CAMTA1	24
MIR96	18	PRDM16	22
BRF1	18	SHANK2	19
TUBB2B	16	OPCML	19
ZNF311	14	CACNA1H	19
GPC6	14	LMF1	16
ULBP1	13	COL18A1	16
PAX5	13	TENM4	15
LOC102724224	13	RBFOX1	15
DACH1	13	PHACTR3	15
NR2E1	12	MYT1L	15
ISL1	12	LINC01237	15
FEV	12	JPH3	15
ARHGEF17	12	BCYRN1	15
ADAMTS1	12	OBSCN	14
ZCCHC11	11	KCNQ1	14
PLXDC1	11	FAM189A1	14
LMX1B	11	EXD3	14
CRACR2A	11	UNC5A	13
ZFP92	10	PTPRT	13
ZFP64	10	PRKAR1B	13
KLB	10	PCBP3	13
GFY	10	KDM4B	13
EN1	10	TBC1D3C	12
CCBE1	10	SNED1	12
WNT5A	9	KIRREL3	12
VIPR2	9	KIF26A	12
UBE2Q2	9	CACNA1A	12
PLD5	9	ADARB2	12
NEUROG1	9	ABR	12
MIR130B	9	RPTOR	11
KLF11	9	NFASC	11
HIST1H2BF	9	KCNQ2	11
FOXL2NB	9	GRIK4	11
FER1L4	9	DIAPH2	11
COL18A1	9	C9orf171	11
CELF4	9	ARHGAP39	11
CADM2	9	ANK1	11
ALG13	9	TENM2	10
TLX2	8	SMOC2	10
SIM1	8	SDK1	10
PRR12	8	MAPK15	10
LYPLAL1	8	FLT4	10
LOC100996693	8	FAM19A5	10
HSF4	8	DSCAML1	10
GALNT16	8	COL23A1	10
FMN1	8	AFF3	10
CACNA1C	8	ZNF536	9
SKOR1	7	VIPR2	9
NKX2-2	7	RADIL	9
LOC101929076	7	PEPD	9
LINC01120	7	MAP3K13	9
LINC00605	7	KIF26B	9
FAM43A	7	HLCS	9
ESPNP	7	GRID2IP	9
DOK5	7	GREB1	9
DLG3	7	GPR133	9
CTNNA2	7	GLT1D1	9
CNTNAP1	7	FBRSL1	9
ARHGAP44	7	DNAH17	9
ANK1	7	DENND1A	9
ADAP1	7	CNTNAP2	9
UCP1	6	CDH13	9
TMEM187	6	CACNA1C	9
TLX3	6	CACNA1B	9
TBX15	6	C7orf50	9
SLC17A7	6	C22orf34	9
SIVA1	6	B4GALNT4	9
RUVBL1-AS1	6	ATP2B2	9
RPS6KA6	6	AGO2	9
PPFIA3	6	ZNF815P	8
NCCRP1	6	ZNF423	8
MIR196A1	6	XXYLT1	8
MGC45800	6	TSNARE1	8
MFSD7	6	TNRC18	8
LRRC32	6	TMEM255B	8
LBX1-AS1	6	SMAD9	8
IL4I1	6	SLIT3	8
GPR124	6	SLC13A3	8
GDF7	6	SFMBT2	8
FOXL2	6	RYR2	8
DMRT3	6	PIEZO2	8
CTNND2	6	PARK2	8
CRNDE	6	OSBPL2	8
CLDN11	6	NLRC3	8
CKLF-CMTM1	6	MYT1	8
CCDC61	6	MYO1D	8
BCL2L11	6	MSRA	8
ZNF804A	5	MSI2	8
WDR16	5	MICAL2	8
TMEM240	5	MACROD1	8
TLX1	5	HECW1	8
TIGD3	5	GOLGA6L10	8
TFAP2C	5	GNG7	8
STEAP1B	5	ERICH1-AS1	8
SSR4	5	DNAH9	8
SPAG6	5	CTIF	8
SIM2	5	COL22A1	8
RNF217-AS1	5	CECR2	8
PRAC2	5	BRSK2	8
PODN	5	ATP10A	8
PLEKHB1	5	ACOXL	8
OLIG3	5	ZNF516	7
NES	5	VAV2	7
MAST1	5	VAT1L	7
MACROD1	5	TSHZ2	7
LRRC71	5	TP73	7
LOC440982	5	TMCO4	7
LINC00925	5	TBL1X	7
LHX6	5	TBC1D22A	7
LHX4	5	SSH2	7
ITPRIPL1	5	SLC22A23	7
IRX1	5	SLC12A4	7
INHBB	5	SHISA6	7
HTR6	5	RHPN1-AS1	7
HOPX	5	RAMP1	7
GRIN2D	5	PKNOX2	7
GPRIN1	5	OSBPL5	7
GFI1	5	NTM	7
FZD2	5	NLRP5	7
FOXD1	5	MICALL2	7
ELMOD1	5	MICAL3	7
DAAM2	5	LRSAM1	7
CNPY1	5	LRRC4B	7
C5orf49	5	LOC101927914	7
BAIAP3	5	LINC00664	7
ARHGEF33	5	LDLRAD4	7
ANKRD30BL	5	KIAA1671	7
ABCB1	5	IQSEC1	7
ZNF300P1	4	HDAC4	7
TTBK1	4	GRM6	7
TSC22D3	4	GPC6	7
SOX14	4	FBXL7	7
SLIT2	4	EDARADD	7
RTN4RL1	4	CXADR	7
RASSF2	4	CSMD1	7
PRX	4	CRHR1	7
PGM5	4	CHRNA4	7
PCDHGA1	4	CELF2	7
PAX7	4	CARD11	7
PAX2	4	BAIAP2	7
PAK7	4	ASIC2	7
MSX2	4	ANO2	7
MID1IP1-AS1	4	AGAP1	7
MAP2K3	4	ADCY9	7
MAP1B	4	ZNF710	6
LOC648987	4	ZNF600	6
LOC642366	4	ZFAND3	6
LINC01398	4	ZCCHC11	6
LINC01391	4	XRCC6P5	6
LINC00092	4	TSPAN9	6
LHX8	4	TPCN2	6
LDOC1	4	TMEM178B	6
KCNS3	4	TERT	6
JAK3	4	TENM3	6
IRX4	4	SULF2	6
ICAM5	4	SUGCT	6
HSPA2	4	SSU72	6
HIST1H1D	4	SSPO	6
HIC1	4	SORCS2	6
HHEX	4	SNX29	6
HBZ	4	SLC6A3	6
HAPLN4	4	SKI	6
GP5	4	SH3RF3	6
GNG11	4	PHF21B	6
GCK	4	PDE6B	6
GATA3-AS1	4	PACRG	6
GALR3	4	NPHP4	6
FMR1	4	NFATC1	6
FAM153A	4	LOC100631378	6
FAM120B	4	LINC00658	6
EPHA10	4	LINC00403	6
EPB41L3	4	LAMA1	6
EFS	4	KLF13	6
DES	4	KIF1A	6
CXCR4	4	KCNT1	6
ARID5A	4	KCNIP3	6
ARHGAP6	4	KAZN	6
ACTN3	4	ISM2	6
ZNF876P	3	INPP5A	6
ZNF454	3	INF2	6
ZFAS1	3	HN1L	6
WNT3	3	GREB1L	6
WNT2B	3	GRAMD3	6
VPS9D1	3	FSTL4	6
VAX1	3	FOXK1	6
TRIP11	3	ETV6	6
TLL1	3	EPHA6	6
TBX2	3	DPP6	6
TBC1D30	3	DNAH2	6
SYT2	3	DNAH1	6
SRRM3	3	CYP2S1	6
SRRM2-AS1	3	CUX2	6
SPEG	3	CUX1	6
SOX15	3	CTTN	6
SLCO4C1	3	COLEC11	6
SLC16A8	3	CNTNAP5	6
SLC16A2	3	CLASP1	6
SIX1	3	CHD5	6
SCML2	3	C5orf66	6
SATB1	3	C1orf127	6
RASGRF1	3	BSN	6
PYY2	3	AURKB	6
PSMD4	3	ATP8B1	6
PRKCG	3	ATP1A3	6
PRDM16	3	ARHGAP22	6
PPM1N	3	AMZ1	6
PKNOX2	3	AKAP14	6
PHACTR1	3	AFF2	6
PENK	3	ADAM12	6
PCDHGA12	3	ABLIM2	6
PAX8	3	ABCA3	6
PARVB	3	ABCA13	6
NTNG1	3	ZNF469	5
NKX2-8	3	ZNF169	5
NKX2-5	3	ZC3H3	5
NEUROG2	3	XKR6	5
MT1G	3	WWOX	5
MSX1	3	WBSCR17	5
MPP2	3	USP50	5
MID1IP1	3	TXNRD2	5
MARCH11	3	TUSC5	5
MAGI1	3	TSHZ3	5
LOC728392	3	TMC2	5
LOC440895	3	TIAM2	5
LOC400548	3	TGM3	5
LOC102724050	3	TEKT4	5
LMX1A	3	TCF7L1	5
LMTK3	3	TANGO6	5
LINGO3	3	TAF4	5
LINC00894	3	SOX5	5
LHX9	3	SNX29P2	5
LEF1	3	SLC7A1	5
KIRREL	3	SIPA1L3	5
KCNG1	3	SHROOM3	5
IL17REL	3	SH3BP4	5
IL17RA	3	SEMA6D	5
HTR4	3	SEC16A	5
HOXA7	3	SDK2	5
HEY2	3	SCUBE3	5
GREM1	3	RYR1	5
GPRASP1	3	RPS6KA2	5
GNAT1	3	RPN1	5
GBX2	3	ROR2	5
FZD9	3	RIMBP2	5
FLNA	3	RGS7	5
FAM110A	3	RASGEF1C	5
EMD	3	RAPSN	5
DUOXA1	3	RAC1	5
DPF1	3	RAB11FIP3	5
DKFZp686K1684	3	PXDN	5
DBX1	3	PTCHD2	5
CELF5	3	PRR12	5
CCNJL	3	PRKCZ	5
CCND2	3	POU6F2	5
CCDC175	3	PLA2G16	5
C5orf66	3	PITPNM2	5
C1orf233	3	PITPNC1	5
BCAS2	3	PHF2	5
BARX1	3	PEMT	5
BAI1	3	PCSK6	5
ATP6AP1	3	PCNT	5
AJAP1	3	PAK4	5
ZNF695	2	OSBPL10	5
ZNF678	2	OCA2	5
ZNF132	2	NRG1	5
ZNF114	2	NOL6	5
ZIC4	2	NLRP11	5
ZIC3	2	NCOR2	5
ZFP37	2	MMP28	5
ZBTB45	2	MMEL1	5
WNT11	2	MGMT	5
WFS1	2	MGLL	5
VSX2	2	MERTK	5
VSX1	2	MDN1	5
VGLL4	2	MCF2L	5
VGF	2	MAST3	5
VAX2	2	MAPK8IP3	5
UTRN	2	MAP3K15	5
TULP2	2	LRP5	5
TSR2	2	LOC440434	5
TP73	2	LOC101448202	5
TNFRSF8	2	LOC100507391	5
TMEM121	2	LIPC	5
TMEFF2	2	LINC01346	5
TFB2M	2	LINC01257	5
TCF4	2	LHX3	5
TAGLN3	2	LAMA3	5
SYNDIG1	2	KCNK9	5
SYDE1	2	INSR	5
SV2A	2	IL4I1	5
SRPX	2	IL1RAPL1	5
SRGAP2-AS1	2	HOXB1	5
SPON1	2	GPR123	5
SPINK2	2	GPIHBP1	5
SPIN2B	2	GP6	5
SPG20	2	GNA11	5
SP9	2	GMDS	5
SP6	2	GALNS	5
SMIM17	2	GAK	5
SLC30A2	2	GABRG3	5
SIX3	2	FOXP4	5
SHMT2	2	FAM107B	5
SHISA9	2	ESPNL	5
SHANK3	2	ERG	5
SFMBT2	2	EML1	5
SCRT1	2	DSCAM	5
SCG3	2	DOCK2	5
SCD5	2	DLGAP1	5
SATB2	2	DEAF1	5
RTN1	2	CREB3L3	5
RORA	2	CPT1C	5
ROCK1P1	2	CIB1	5
RNF152	2	CHAF1B	5
RFX1	2	CELSR1	5
RASGRP1	2	CDH22	5
PTH2	2	CCDC40	5
PTDSS2	2	CCDC27	5
PRPS2	2	CCBL1	5
PROB1	2	CASZ1	5
PRKRIP1	2	CAMK1D	5
PRDM14	2	CACNB2	5
PRCD	2	BIN2	5
PRAF2	2	ATP9A	5
POU4F1	2	ATP11A	5
PLA2G7	2	APCDD1L-AS1	5
PITPNM3	2	APBA2	5
PHYHIP	2	ALPK2	5
PHF20	2	ADCY8	5
PGBD5	2	ADAMTS7	5
PDZD4	2	ADAMTS13	5
PDLIM4	2	ADAM11	5
PDHA1	2	ACTN4	5
PDE4A	2	ABAT	5
PCSK6	2	ZNRF1	4
PCDHB18	2	ZNF702P	4
PAX9	2	ZNF316	4
PAX6	2	ZMAT4	4
PAX1	2	ZFHX3	4
OTX2-AS1	2	ZCCHC14	4
OLFM1	2	ZC3H18	4
NSMF	2	XYLT1	4
NSDHL	2	VWF	4
NRG2	2	VASP	4
NPR1	2	UVSSA	4
NKX2-1	2	UQCRH	4
NKX1-2	2	UQCRC1	4
NKD2	2	UBE2W	4
NFIC	2	TTC28	4
NDRG4	2	TSPEAR	4
NAT2	2	TRAF2	4
MYOM2	2	TRABD2A	4
MYO3A	2	TPO	4
MVB12B	2	TP73-AS1	4
MSL3	2	TNR	4
MPP1	2	TNFRSF8	4
MKNK1-AS1	2	TMEM44	4
MIR183	2	TMEM135	4
MEX3B	2	TIAM1	4
MEGF6	2	TECTA	4
MEGF10	2	TCERG1L	4
MEG3	2	TBCD	4
MDFI	2	SYNDIG1	4
MCOLN3	2	SUN3	4
MBOAT7	2	STK3	4
MAGED2	2	ST3GAL2	4
MAFA	2	SRRM3	4
LTBP4	2	SNTG2	4
LRRC38	2	SMOX	4
LRP2	2	SLIT1	4
LINC00960	2	SLC38A8	4
LHX5	2	SLC24A4	4
LHX2	2	SIK1	4
LHX1	2	SDF4	4
LAMA5	2	SCART1	4
KIRREL2	2	SCARB1	4
KCNQ4	2	SARDH	4
KCNC3	2	SAE1	4
KAZN	2	S100P	4
ITPKB	2	RYR3	4
IRAK1	2	RTEL1	4
IQSEC1	2	RNF213	4
INF2	2	RGSL1	4
IGF2	2	REXO1L2P	4
IFNL2	2	RABGAP1L	4
HTR1E	2	PTPRM	4
HSPA1A	2	PTPRF	4
HOXC13	2	PTER	4
HMX3	2	PTDSS2	4
HIST1H3G	2	PRSS27	4
HIST1H2BL	2	PRMT8	4
HIST1H2BH	2	PREX1	4
HAUS7	2	PPP2R2C	4
GRID1	2	PPDPF	4
GREB1L	2	PNPLA7	4
GPR158	2	PLK5	4
GPR148	2	PLEKHG4B	4
GNAS	2	PKNOX1	4
GATA2	2	PIWIL2	4
GABRB3	2	PCDH11X	4
FSIP2	2	PARD6G-AS1	4
FOXI3	2	PACSIN1	4
FOXB2	2	PACS2	4
FMN2	2	NUMB	4
FLJ44511	2	NPRL3	4
FLI1	2	NOS1	4
FKBP4	2	NMNAT2	4
FGF19	2	NLRP7	4
FBLN1	2	NLRP2	4
FBLIM1	2	NELL1	4
FANK1	2	NEK6	4
FAM199X	2	NEDD9	4
EVX1-AS	2	NCLN	4
EPHB1	2	NAPEPLD	4
EPHA6	2	NAALADL1	4
ENOX1	2	MYO7B	4
EMX2	2	MYO7A	4
ELOVL4	2	MYO18B	4
EGR2	2	MOG	4
EGFL7	2	MMP16	4
EFNB3	2	MLLT1	4
ECT2L	2	MIR4456	4
EBP	2	MINK1	4
DYSF	2	METTL5	4
DRD2	2	MEOX1	4
DPYSL5	2	MEIS3	4
DFNB31	2	MAPT	4
CYP26B1	2	MAL	4
CTU2	2	LPPR1	4
CRYBA2	2	LOC643201	4
COL9A2	2	LOC284395	4
COL13A1	2	LOC283177	4
CHIAP2	2	LOC101927580	4
CD81	2	LIPE-AS1	4
CD70	2	LINC01266	4
CD34	2	LINC01107	4
CD19	2	LINC01070	4
CCT8	2	LINC01006	4
CCDC64B	2	LINC00893	4
CCDC137	2	LINC00623	4
CBX4	2	L1CAM	4
CALCR	2	KRTDAP	4
C21orf88	2	KNDC1	4
C1QL4	2	KLK6	4
BUB3	2	KLHL17	4
BOLL	2	KIF9-AS1	4
BCOR	2	KIAA1875	4
AUTS2	2	KCNJ6	4
ARX	2	JAKMIP3	4
APLNR	2	ITPK1	4
APC2	2	ITGAL	4
ALX4	2	IGSF21	4
AHNAK2	2	HTR3B	4
AGRN	2	HIP1	4
ADCY8	2	HDAC5	4
ADCY3	2	HDAC1	4
ADAMTSL5	2	GUCA1B	4
ACSS1	2	GSE1	4
ZNF98	1	GRID1	4
ZNF90	1	GPRIN3	4
ZNF790-AS1	1	GOLGA8K	4
ZNF774	1	GOLGA8F	4
ZNF717	1	GNB1L	4
ZNF660	1	GMEB2	4
ZNF630	1	GGT7	4
ZNF610	1	GFRA2	4
ZNF575	1	GABRA5	4
ZNF518B	1	GAA	4
ZNF503-AS2	1	FRMD8P1	4
ZNF444	1	FRMD4B	4
ZNF423	1	FRMD4A	4
ZNF318	1	FHOD3	4
ZNF280C	1	FGF1	4
ZNF229	1	FBXO10	4
ZFPM1	1	FBN2	4
ZFHX4	1	FAT2	4
ZFHX3	1	FANCA	4
ZEB2	1	FAM53A	4
ZDHHC24	1	FAM163A	4
ZDHHC22	1	FAM120C	4
ZCCHC17	1	ESR1	4
ZBED4	1	ERBB4	4
XYLT1	1	EPHB1	4
XKR6	1	EPB41L3	4
XK	1	DPEP1	4
WT1	1	DMRT1	4
WNT6	1	DIDO1	4
WNT5B	1	DGKI	4
WNK1	1	DEFA5	4
WDR86	1	DBH	4
WDR18	1	DAB2IP	4
VSTM2B	1	D2HGDH	4
VSTM2A	1	CTAG2	4
VSIG2	1	CSMD2	4
VPS16	1	CRYM	4
VLDLR	1	CREB1	4
VGLL2	1	COL20A1	4
VENTX	1	CLIC4	4
VBP1	1	CLCN7	4
VASH2	1	CIB2	4
VASH1	1	CHTF18	4
VAMP1	1	CHST8	4
UVSSA	1	CHFR	4
URAD	1	CHCHD6	4
UNCX	1	CFAP46	4
UCN	1	CENPA	4
UBA1	1	CELF4	4
TYW1B	1	CDH18	4
TUNAR	1	CD9	4
TTC34	1	CD80	4
TSPAN7	1	CD22	4
TSPAN2	1	CBS	4
TSHZ3	1	CACNA2D3	4
TSC22D4	1	C3P1	4
TRPV3	1	C2orf27A	4
TRIM9	1	C20orf166-AS1	4
TRIM6	1	BRI3	4
TRH	1	BNC2	4
TRAPPC9	1	BMP7	4
TNNT3	1	BMP6	4
TNIP3	1	BCAS3	4
TNFRSF10D	1	BANP	4
TMEM88	1	ATP6V0A4	4
TMEM74	1	ATP2B3	4
TMEM26	1	ASTN2	4
TMEM145	1	ARL15	4
TMC4	1	ARHGEF10	4
TLR5	1	ARHGAP4	4
THSD7A	1	ANKRD23	4
TFR2	1	AMER3	4
TEPP	1	AJAP1	4
TDH	1	AIRE	4
TBX18	1	AGRN	4
TBX1	1	AGPAT4	4
TAL1	1	ADCY2	4
TAF9B	1	ADAMTSL2	4
TADA2A	1	ACO2	4
T	1	ABCA17P	4
SYT12	1	ZNF837	3
SYCE1L	1	ZNF721	3
SUV420H2	1	ZNF695	3
SUGP2	1	ZNF2	3
SUGCT	1	ZNF14	3
STRBP	1	ZMAT5	3
STC2	1	ZFYVE28	3
STAP2	1	ZFR2	3
ST8SIA4	1	ZDHHC19	3
ST8SIA1	1	ZAP70	3
ST3GAL1	1	YWHAE	3
SRCAP	1	XKR7	3
SPRED3	1	WNT3	3
SPOCK3	1	WDR60	3
SPOCK2	1	WDR18	3
SPICE1	1	WDFY4	3
SPEF1	1	VPS8	3
SP8	1	VMP1	3
SOX7	1	VKORC1L1	3
SOX1	1	VAC14	3
SORCS2	1	UNC45B	3
SNX32	1	ULK4	3
SNX22	1	UBTD1	3
SNORD115-1	1	UBR2	3
SNHG7	1	UBE2K	3
SNHG18	1	UBASH3B	3
SNAP91	1	UBAP2	3
SNAP25-AS1	1	TUBA3C	3
SMPD3	1	TTYH3	3
SLFN11	1	TTL	3
SLC9A2	1	TTC7B	3
SLC8A3	1	TSC22D3	3
SLC8A1	1	TRIM71	3
SLC6A2	1	TRIM60	3
SLC5A5	1	TRERF1	3
SLC39A4	1	TRAPPC6A	3
SLC38A3	1	TRAPPC12	3
SLC35F1	1	TRABD	3
SLC32A1	1	TRA2A	3
SLC25A29	1	TPT1-AS1	3
SLC12A7	1	TPM2	3
SLC12A4	1	TP53TG3B	3
SIK1	1	TMTC2	3
SIDT2	1	TMPO	3
SHISA7	1	TMEM97	3
SHANK1	1	TMEM184B	3
SH3PXD2A	1	TMEM175	3
SH2D3A	1	TMEM132D	3
SGSM2	1	TMEM132C	3
SFXN2	1	TMEM132B	3
SEZ6L	1	TMEM105	3
SEPT9	1	THSD7B	3
SEPT6	1	TGM6	3
SEPT4	1	TEX11	3
SEMA6D	1	TENM1	3
SECTM1	1	TBL1XR1	3
SDHAP2	1	TBC1D10B	3
SCRT2	1	TAS1R1	3
SAP30	1	SZT2	3
SAMD11	1	SYT1	3
SALL3	1	SYNE3	3
RUNX3	1	SUSD4	3
RTBDN	1	SULT4A1	3
RSPO2	1	STX4	3
RRBP1	1	STRA6	3
RRAD	1	STK36	3
RPS7	1	STEAP3	3
RPLP1	1	SSBP3	3
RPL22	1	SPPL3	3
RORC	1	SPIRE2	3
ROBO3	1	SPIRE1	3
RIC3	1	SPATS1	3
RGS9BP	1	SPACA6P	3
RGS10	1	SNX6	3
RGL1	1	SNAP23	3
REEP1	1	SMYD3	3
RDH13	1	SMPD3	3
RCSD1	1	SMOC1	3
RCN3	1	SMO	3
RAX	1	SMG1P3	3
RASSF1	1	SLTM	3
RARG	1	SLC7A9	3
RALYL	1	SLC7A5	3
RABGAP1L	1	SLC6A7	3
PYGL	1	SLC37A3	3
PUF60	1	SLC35F2	3
PTPN5	1	SLC28A1	3
PTPLAD2	1	SLC22A12	3
PTMA	1	SLC12A6	3
PTGIR	1	SLC11A1	3
PTGDR	1	SKAP1	3
PSTPIP2	1	SIM2	3
PSMD12	1	SIGLEC10	3
PRRX2	1	SHISA9	3
PRR18	1	SHANK1	3
PRPS1	1	SH2D3C	3
PRPH	1	SGK223	3
PRKAR1B	1	SEZ6L2	3
PRDM6	1	SEC1P	3
PRDM13	1	SEC14L5	3
PRDM12	1	SDHAF2	3
PRAP1	1	SCRIB	3
PPP2R2C	1	RPS10-NUDT3	3
PPA1	1	RPGRIP1	3
POU4F3	1	RNY4	3
POU3F3	1	RNU6-66P	3
POU3F2	1	RNF220	3
POPDC3	1	RNASET2	3
POLA1	1	RIN3	3
PNMA1	1	RGS9	3
PLXND1	1	RFX8	3
PLXNA4	1	RET	3
PLCB1	1	RERE	3
PITX2	1	RASA3	3
PIF1	1	RAPGEFL1	3
PHPT1	1	RANBP17	3
PHLDB1	1	RALGPS1	3
PHKA2	1	RALGDS	3
PGRMC1	1	RAF1	3
PFN3	1	RAD52	3
PER1	1	RABGEF1	3
PDGFRA	1	PXDNL	3
PCSK4	1	PTPRVP	3
PCSK1N	1	PTPRD	3
PCDHB13	1	PTPN14	3
PCDH17	1	PSMG3-AS1	3
PCDH12	1	PRX	3
PCDH10	1	PRRX2	3
PCDH1	1	PRR5L	3
PBXIP1	1	PRPF40B	3
PAX3	1	PRLR	3
PAPPA	1	PRKCG	3
PANX2	1	PRDM2	3
PALM2	1	PRDM11	3
OXTR	1	PPP1R12A	3
OTX2	1	PPFIA3	3
OSR2	1	POR	3
OSBPL1A	1	POLR2J4	3
OPLAH	1	POLN	3
OPCML	1	PNPT1	3
OPA3	1	PNCK	3
OCA2	1	PLXNB2	3
NUTM2F	1	PLXNA1	3
NUP210	1	PLD2	3
NUMA1	1	PLCH2	3
NTN1	1	PLCG2	3
NRXN2	1	PLA2G4C	3
NRXN1	1	PLA2G15	3
NR5A2	1	PKP3	3
NR2F2-AS1	1	PKD1	3
NR2C2	1	PIP5K1C	3
NPPC	1	PIK3CD	3
NPEPL1	1	PIGU	3
NOVA2	1	PIEZO1	3
NOL4L	1	PIAS4	3
NOL4	1	PEX14	3
NOG	1	PEX10	3
NODAL	1	PEBP4	3
NMBR	1	PDZD2	3
NKX2-1-AS1	1	PDGFRB	3
NKD1	1	PDE8A	3
NKAIN3	1	PCMTD2	3
NHS	1	PCGF3	3
NGFR	1	PCCA	3
NFATC2IP	1	PC	3
NFATC1	1	PAX7	3
NFASC	1	PAX5	3
NFAM1	1	PALM	3
NEUROD2	1	PADI2	3
NELFB	1	OTOG	3
NEFH	1	OSER1	3
NDUFA4L2	1	OSBPL1A	3
NDNF	1	OSBP2	3
NAT16	1	OR2V2	3
NAT14	1	OLFM2	3
MYT1L	1	OLFM1	3
MYT1	1	OGT	3
MYOD1	1	OGDHL	3
MYH11	1	OBP2B	3
MYBPC1	1	OBP2A	3
MTMR8	1	NXN	3
MTMR1	1	NTRK3	3
MTM1	1	NR2E3	3
MTHFSD	1	NLRP4	3
MT1H	1	NLRC5	3
MROH6	1	NLGN3	3
MOK	1	NLGN1	3
MOGAT3	1	NKD2	3
MNX1	1	NKAIN3	3
MMP9	1	NINL	3
MMP23B	1	NFAM1	3
MME	1	NDUFA13	3
MIXL1	1	NCAN	3
MIR6068	1	NALCN	3
MIR548N	1	NADK	3
MIR3663HG	1	NACC2	3
MIR203A	1	MYO15B	3
MIR130A	1	MYHAS	3
MIR124-2	1	MUC5B	3
MFSD2B	1	MUC4	3
MEST	1	MTHFD1L	3
MESP1	1	MTCL1	3
MEIS2	1	MORN1	3
MATN4	1	MN1	3
MAPK12	1	MIR7851	3
MAN2A2	1	MIR548F5	3
MAN1C1	1	MIR548AN	3
MAML1	1	MIR4770	3
MAMDC4	1	MGRN1	3
MAL	1	MEI1	3
MAGEH1	1	MBP	3
MADCAM1	1	MAT2A	3
LYPD3	1	MARK2	3
LYPD1	1	MAGI2	3
LY86-AS1	1	MAD2L2	3
LY6H	1	MACF1	3
LTK	1	LTBP4	3
LRRN4	1	LSM12	3
LRRC4C	1	LRRC4C	3
LRP1	1	LRRC28	3
LRIT1	1	LRRC23	3
LRFN5	1	LOC654342	3
LOC93622	1	LOC63930	3
LOC730668	1	LOC441242	3
LOC441666	1	LOC339529	3
LOC388780	1	LOC101929625	3
LOC101929218	1	LOC101929268	3
LOC101928992	1	LOC101928737	3
LOC101928781	1	LOC101927572	3
LOC101928530	1	LOC101927123	3
LOC101928043	1	LOC101926987	3
LOC101927746	1	LOC101926889	3
LOC101927583	1	LOC100506457	3
LOC100507564	1	LMOD1	3
LOC100499484-C9ORF174	1	LINGO1	3
LOC100132891	1	LINC01446	3
LOC100130987	1	LINC01114	3
LOC100129940	1	LINC01029	3
LINGO1	1	LINC01019	3
LINC01159	1	LINC00927	3
LINC00945	1	LINC00910	3
LINC00403	1	LINC00624	3
LINC00313	1	LINC00265	3
LINC00265	1	LIG1	3
LINC00229	1	LHPP	3
LGALS1	1	LDHAL6A	3
LDHB	1	LCN1	3
LCNL1	1	LAX1	3
LAMP5-AS1	1	KLK14	3
L1CAM	1	KLHL22	3
KIRREL3	1	KLHL15	3
KIF4A	1	KLF12	3
KIF1A	1	KLB	3
KIAA1751	1	KIFC1	3
KIAA1671	1	KIF6	3
KIAA1614	1	KIAA1328	3
KIAA1211L	1	KIAA0922	3
KGFLP1	1	KIAA0232	3
KCTD16	1	KCNB1	3
KCP	1	KCNAB2	3
KCNQ5	1	KANTR	3
KCNQ1	1	IGF1R	3
KCNN2	1	IGDCC4	3
KCNMA1	1	ICOSLG	3
KCNK13	1	HYDIN	3
KCNH6	1	HTR4	3
JADE2	1	HOOK3	3
ITGA2B	1	HK1	3
ISLR	1	HHAT	3
IRX6	1	HAUS7	3
IRX3	1	HAS1	3
IQSEC3	1	GTF2IRD2B	3
INTU	1	GTF2IP1	3
IL1RAPL2	1	GSG1L	3
IGSF9B	1	GRIN2C	3
IGDCC3	1	GRID2	3
ICAM1	1	GPSM1	3
HPCAL4	1	GPR61	3
HOXD3	1	GPR137B	3
HOXC9	1	GPC1	3
HOXC8	1	GOLPH3L	3
HOXC10	1	GLIS1	3
HOXB8	1	GLI4	3
HOXB7	1	GLG1	3
HOXB3	1	GLDC	3
HOXA-AS3	1	GHRH	3
HOXA11-AS	1	GFOD1	3
HOTS	1	GBGT1	3
HMCN2	1	GAS7	3
HIST1H2AJ	1	GABRD	3
HIAT1	1	G6PD	3
HHIPL1	1	FSIP1	3
HES7	1	FSCN1	3
HES6	1	FRMD1	3
HECTD1	1	FOXN1	3
HCK	1	FOXK2	3
HAS2	1	FMN2	3
HAR1A	1	FMN1	3
HAPLN3	1	FLRT1	3
HAND1	1	FLG	3
H19	1	FGF13	3
GYPC	1	FGF12	3
GUCY1B3	1	FERMT2	3
GSX2	1	FECH	3
GSPT2	1	FBXO31	3
GSG1L	1	FBXO27	3
GSC	1	FBN1	3
GRP	1	FAM86FP	3
GRM5	1	FAM57B	3
GRM3	1	FAM49B	3
GRIN3B	1	FAM222B	3
GRIN1	1	FAM20C	3
GRIK4	1	FAM207A	3
GRIK1	1	FAM160A2	3
GRID2IP	1	FA2H	3
GPR62	1	F11-AS1	3
GPM6B	1	F10	3
GPC4	1	EXOC3L2	3
GLTSCR2	1	ERGIC1	3
GLT1D1	1	EPG5	3
GIPC1	1	ENTHD1	3
GFRA3	1	ENPP2	3
GDAP1L1	1	EML4	3
GATSL3	1	EHMT1	3
GATA5	1	EFR3B	3
GAS6	1	EFHD1	3
GALR1	1	EFCAB2	3
GAD1	1	DPF3	3
GABRB2	1	DOPEY2	3
GABRA2	1	DNMT3L	3
FZD7	1	DNAH10	3
FTH1	1	DLGAP4	3
FST	1	DLGAP2	3
FRMD4A	1	DLG1	3
FOXG1	1	DAPK2	3
FOXF1	1	CYP27A1	3
FOXA2	1	CTBP1	3
FNDC5	1	CRISPLD2	3
FNDC3B	1	CPNE7	3
FN1	1	CPAMD8	3
FLJ36000	1	CORO7	3
FAM65C	1	COL6A2	3
FAM46B	1	COL4A2	3
FAM212B	1	COL26A1	3
FAM163B	1	CNTN2	3
FAM110D	1	CMTM8	3
FADS2	1	CLMP	3
F8A2	1	CIDEC	3
F2R	1	CHST10	3
EYA4	1	CHRNA6	3
EVX2	1	CECR1	3
EVC2	1	CEACAM19	3
EVC	1	CDON	3
ESAM	1	CDH12	3
ERLIN2	1	CDH1	3
EOMES	1	CDC42BPB	3
ENPP7	1	CDC34	3
ENO3	1	CD99L2	3
ENG	1	CD81	3
EMILIN2	1	CD72	3
EMID1	1	CD177	3
EFHD1	1	CCDC88B	3
EBF2	1	CCDC57	3
DUXAP10	1	CCDC42	3
DUSP26	1	CCDC183	3
DRD4	1	CASKIN1	3
DPY19L2P1	1	CAPSL	3
DPP3	1	CAPN5	3
DPP10	1	CAMKK1	3
DPEP3	1	CALN1	3
DOK6	1	CALB2	3
DOCK10	1	CAB39	3
DMRTA2	1	CA5A	3
DMRT2	1	CA14	3
DLX6-AS1	1	C9orf116	3
DLX2	1	C8G	3
DLGAP3	1	C3orf70	3
DIP2C	1	C3orf33	3
DIAPH2	1	C22orf23	3
DIABLO	1	C1orf186	3
DHODH	1	C1orf159	3
DHH	1	C14orf159	3
DFFB	1	C11orf44	3
DEPDC7	1	BRWD3	3
DENND5A	1	BRE	3
DDX26B	1	BRDT	3
DDX1	1	BMP8A	3
DBP	1	BEGAIN	3
DBF4B	1	BEAN1	3
CYP4F8	1	BCL11A	3
CYP2E1	1	BCAS4	3
CYP27A1	1	BAIAP3	3
CYP11A1	1	BAHCC1	3
CYBRD1	1	B4GALNT3	3
CYB561	1	ATP11AUN	3
CUX2	1	ASXL3	3
CSNK1D	1	ASPG	3
CRH	1	ASCC2	3
CREB5	1	ASB13	3
CPB2	1	ARNTL	3
CORO2B	1	ARID3A	3
COMP	1	ARHGEF4	3
COL4A5	1	ARHGEF18	3
COL21A1	1	ARHGEF16	3
COL1A2	1	ARGFX	3
CLIP1	1	APBB2	3
CLEC18C	1	ANPEP	3
CLDN3	1	ANKRD11	3
CLDN15	1	ANK2	3
CLCN6	1	AMPH	3
CLCF1	1	ALMS1	3
CKB	1	AKR1B15	3
CITED1	1	AK8	3
CIDEA	1	AGPAT3	3
CHST7	1	AFAP1	3
CHST6	1	AEBP1	3
CHFR	1	ADK	3
CHD5	1	ADAMTS2	3
CHAT	1	ADAMTS15	3
CENPBD1	1	ACTN3	3
CECR6	1	ACTL8	3
CDYL	1	ACOT7	3
CDX2	1	ACAD10	3
CDH3	1	ACACA	3
CDH15	1	ZYG11B	2
CDC42SE2	1	ZYG11A	2
CDC42BPB	1	ZSWIM3	2
CD97	1	ZSCAN4	2
CCDC40	1	ZSCAN1	2
CCDC184	1	ZP2	2
CCDC144A	1	ZNF844	2
CCDC140	1	ZNF83	2
CCDC127	1	ZNF812	2
CBX5	1	ZNF808	2
CASK	1	ZNF804A	2
CAPSL	1	ZNF766	2
CALY	1	ZNF764	2
CACNB4	1	ZNF746	2
CACNA1H	1	ZNF736	2
CACNA1G	1	ZNF718	2
CA5B	1	ZNF7	2
C9orf53	1	ZNF681	2
C9orf131	1	ZNF670	2
C6orf123	1	ZNF664-FAM101A	2
C6orf118	1	ZNF618	2
C2orf81	1	ZNF611	2
C2	1	ZNF589	2
C1QTNF5	1	ZNF570	2
C1orf61	1	ZNF541	2
C1orf216	1	ZNF500	2
C14orf39	1	ZNF486	2
C12orf49	1	ZNF483	2
C11orf49	1	ZNF433	2
BMP7	1	ZNF362	2
BEST1	1	ZNF341	2
BEND6	1	ZNF135	2
BCL2	1	ZNF133	2
BARHL1	1	ZMYND11	2
BAI3	1	ZMYM5	2
B3GNT6	1	ZMIZ1	2
B3GNT4	1	ZHX2	2
B3GAT1	1	ZDHHC15	2
AXL	1	ZDHHC14	2
ATP6V1C2	1	ZC3H8	2
ATP11C	1	ZC3H4	2
ATP10A	1	ZC3H12B	2
ATG9A	1	ZBTB8B	2
ASTN2	1	ZBTB47	2
ASIC2	1	ZBTB20	2
ASGR2	1	ZBTB16	2
ASGR1	1	ZAN	2
ASB13	1	YY1AP1	2
ARPP21	1	YWHAG	2
ARPC1B	1	YWHAB	2
ARMCX2	1	YTHDF1	2
ARHGEF4	1	YKT6	2
ARHGAP19-SLIT1	1	YEATS2	2
AQP6	1	XKR4	2
ANPEP	1	WWTR1	2
ANKRD53	1	WWC2	2
ANKRD34B	1	WSCD1	2
ANKLE1	1	WNT1	2
AMER3	1	WNK3	2
ALOX12P2	1	WNK2	2
ALOX12B	1	WHSC1	2
AKAP12	1	WDR90	2
AIFM1	1	WDR88	2
AGPAT3	1	WDR81	2
AFF3	1	WDR5	2
ADRA1D	1	WDR45B	2
ADCY1	1	WDR34	2
ADAMTS8	1	WBP1L	2
ADAM11	1	VPS53	2
ACTR2	1	VPS28	2
ACTA1	1	VPS13D	2
		VDAC1	2
		VCPIP1	2
		VCL	2
		USP7	2
		USP43	2
		USP34	2
		USP2-AS1	2
		UQCRHL	2
		UQCR11	2
		UPK1A	2
		UNC93A	2
		UNC13C	2
		UEVLD	2
		UBXN11	2
		UBR5	2
		UBE2V2	2
		UBE2R2	2
		UBE2O	2
		UBE2I	2
		UBAC1	2
		UBA7	2
		TYK2	2
		TXNRD1	2
		TXNL4A	2
		TWIST2	2
		TVP23A	2
		TUFT1	2
		TUBA3D	2
		TTLL11	2
		TTC34	2
		TTC16	2
		TTBK2	2
		TSSC1	2
		TRPV1	2
		TRPM8	2
		TRMT1	2
		TRIP12	2
		TRIOBP	2
		TRIO	2
		TRIML2	2
		TRIM46	2
		TRIM26	2
		TRAPPC10	2
		TRAK1	2
		TRAF3	2
		TPSD1	2
		TP53INP2	2
		TP53I11	2
		TOX2	2
		TOX	2
		TOP1MT	2
		TNXB	2
		TNS3	2
		TNNT3	2
		TNIP2	2
		TNFRSF10A	2
		TMOD3	2
		TMEM9B-AS1	2
		TMEM52B	2
		TMEM245	2
		TMEM201	2
		TMEM179	2
		TMEM130	2
		TLK1	2
		TJP3	2
		TH	2
		TFR2	2
		TEX14	2
		TEX101	2
		TEKT2	2
		TEAD4	2
		TCTE1	2
		TCP10L2	2
		TCF7L2	2
		TCF24	2
		TCF19	2
		TBXAS1	2
		TBXA2R	2
		TBC1D5	2
		TBC1D3P5	2
		TBC1D2	2
		TAS1R2	2
		TALDO1	2
		TAF6L	2
		TAF12	2
		SZRD1	2
		SYTL3	2
		SYT5	2
		SYT3	2
		SYT2	2
		SYNJ2	2
		SYNE1	2
		SYN3	2
		SUV420H2	2
		SUPT20HL2	2
		SULT2B1	2
		SULT2A1	2
		STX8	2
		STX1B	2
		STRBP	2
		STPG2	2
		STON1-GTF2A1L	2
		STMN3	2
		STKLD1	2
		STK32C	2
		STK32B	2
		STK10	2
		STAU1	2
		STARD4-AS1	2
		STARD10	2
		STAG1	2
		STAB2	2
		ST5	2
		SSB	2
		SS18L1	2
		SREBF1	2
		SRD5A3	2
		SRCIN1	2
		SRA1	2
		SPTBN5	2
		SPTB	2
		SPTAN1	2
		SPRED2	2
		SPP1	2
		SPINT2	2
		SPINK2	2
		SPI1	2
		SPHKAP	2
		SPG7	2
		SPEN	2
		SPDEF	2
		SPATA3-AS1	2
		SPATA2	2
		SPAG16	2
		SPAG1	2
		SOX13	2
		SORCS1	2
		SORBS2	2
		SOHLH1	2
		SNRNP25	2
		SNORD115-5	2
		SNAR-A3	2
		SNAPC4	2
		SMURF1	2
		SMIM11	2
		SMG1P5	2
		SMEK3P	2
		SMARCC1	2
		SMARCA4	2
		SMAD7	2
		SLCO5A1	2
		SLCO4A1-AS1	2
		SLCO4A1	2
		SLCO3A1	2
		SLC9A3	2
		SLC9A1	2
		SLC8A3	2
		SLC7A10	2
		SLC6A9	2
		SLC5A11	2
		SLC45A1	2
		SLC39A11	2
		SLC35F3	2
		SLC35F1	2
		SLC35E2B	2
		SLC33A1	2
		SLC30A8	2
		SLC30A5	2
		SLC2A4	2
		SLC2A14	2
		SLC29A4	2
		SLC27A4	2
		SLC25A5	2
		SLC22A20	2
		SLC20A2	2
		SLC19A1	2
		SLC17A3	2
		SLC14A2	2
		SLC12A7	2
		SLA2	2
		SLA	2
		SIRPA	2
		SIN3B	2
		SIK3	2
		SHCBP1L	2
		SH3PXD2A	2
		SH3BGR	2
		SGSM2	2
		SGSH	2
		SGCZ	2
		SFSWAP	2
		SFRP1	2
		SEZ6L	2
		SENP5	2
		SEMA7A	2
		SEMA6B	2
		SEL1L3	2
		SEL1L2	2
		SEC24B	2
		SEC24A	2
		SEC14L2	2
		SDHAP1	2
		SCUBE1	2
		SCN4A	2
		SCGB3A1	2
		SCAMP1-AS1	2
		SCAI	2
		SCAF8	2
		SBF2	2
		SATB2	2
		SAC3D1	2
		RUNX1	2
		RUFY1	2
		RSU1	2
		RSPO4	2
		RSPH6A	2
		RRP15	2
		RREB1	2
		RRBP1	2
		RPS20	2
		RPS15	2
		RPS10	2
		RPP14	2
		RPL5	2
		RPL22	2
		RPH3AL	2
		RORA	2
		RNU6-81P	2
		RNGTT	2
		RNFT2	2
		RNF34	2
		RNF24	2
		RNF216P1	2
		RNF216	2
		RNF157	2
		RNF150	2
		RNF125	2
		RND3	2
		RIN2	2
		RHOXF1	2
		RGS8	2
		RGS12	2
		RGMA	2
		RFTN1	2
		RFPL3	2
		REPS2	2
		REEP2	2
		REEP1	2
		RCAN1	2
		RBP7	2
		RBMS3	2
		RBM6	2
		RBM47	2
		RBBP8NL	2
		RASGRP4	2
		RASAL2	2
		RARB	2
		RAI1	2
		RAET1E-AS1	2
		RAD54L	2
		RABEP1	2
		RAB40C	2
		RAB11FIP4	2
		QPCTL	2
		PYGB	2
		PXYLP1	2
		PVT1	2
		PVR	2
		PTPRJ	2
		PTPN9	2
		PTK7	2
		PTCHD1-AS	2
		PSORS1C3	2
		PRSS57	2
		PRPS2	2
		PROS1	2
		PRKAG2	2
		PRDM10	2
		PPP6R2	2
		PPP2R4	2
		PPP2R2B	2
		PPP1R37	2
		PPP1R14C	2
		PPARGC1B	2
		PPAPDC3	2
		POTEF	2
		POLR2J3	2
		POLR2G	2
		POLM	2
		POFUT2	2
		PNLIPRP2	2
		PNKD	2
		PMFBP1	2
		PLXNB3	2
		PLXNA4	2
		PLXDC1	2
		PLIN2	2
		PLEKHF1	2
		PLEC	2
		PLCB2	2
		PLAC1	2
		PLA2G4A	2
		PKIG	2
		PKD1L1	2
		PIWIL4	2
		PIWIL3	2
		PIM3	2
		PIK3AP1	2
		PID1	2
		PI4KA	2
		PHYH	2
		PHKA2	2
		PHF21A	2
		PHACTR1	2
		PGS1	2
		PGCP1	2
		PGBD5	2
		PFKL	2
		PELI3	2
		PDSS2	2
		PDS5A	2
		PDE9A	2
		PDE4DIP	2
		PDE2A	2
		PCSK2	2
		PCNXL2	2
		PCDH1	2
		PCBP1-AS1	2
		PBX3	2
		PARVB	2
		PARL	2
		PARD6G	2
		PAQR8	2
		PAPPA2	2
		PAPPA	2
		PAPLN	2
		PALLD	2
		PAK6	2
		PAK2	2
		PAG1	2
		OTUD7A	2
		ORAOV1	2
		OPLAH	2
		OPHN1	2
		OLFML2A	2
		OBSL1	2
		OAS3	2
		NUTM2G	2
		NUTM2B	2
		NUP210L	2
		NTSR1	2
		NTRK2	2
		NTRK1	2
		NTNG2	2
		NTN1	2
		NSG1	2
		NRXN1	2
		NRG3	2
		NR5A2	2
		NR5A1	2
		NR4A1	2
		NR1D1	2
		NPLOC4	2
		NOX4	2
		NOTCH3	2
		NOL9	2
		NOL12	2
		NMT2	2
		NME4	2
		NKAIN2	2
		NIFK	2
		NFU1	2
		NFIC	2
		NF1	2
		NEU4	2
		NEIL3	2
		NCS1	2
		NCOA2	2
		NCKAP5L	2
		NCKAP5	2
		NCALD	2
		NBR1	2
		NBPF8	2
		NBPF10	2
		NBEA	2
		NAV2	2
		NATD1	2
		NAPSA	2
		NALCN-AS1	2
		NAA60	2
		MYO9B	2
		MYO1H	2
		MYO1C	2
		MYLK	2
		MYL10	2
		MYH9	2
		MYH7B	2
		MYH16	2
		MYH14	2
		MYH11	2
		MYBPC2	2
		MX1	2
		MVB12B	2
		MUM1	2
		MUC2	2
		MUC17	2
		MTA1	2
		MT4	2
		MSL1	2
		MSANTD3-TMEFF1	2
		MS4A3	2
		MRPS31P5	2
		MRPL21	2
		MPPED1	2
		MOK	2
		MOB3A	2
		MOB2	2
		MMD2	2
		MLN	2
		MKLN1	2
		MIR7153	2
		MIR6131	2
		MIR548O2	2
		MIR548H2	2
		MIR494	2
		MIR4786	2
		MIR4436A	2
		MIR3202-2	2
		MIR219A2	2
		MIR1273H	2
		MIIP	2
		MGAT5B	2
		MFNG	2
		METTL16	2
		MEGF8	2
		MEGF6	2
		MEG3	2
		MEFV	2
		MED9	2
		MCPH1	2
		MCF2L2	2
		MCF2	2
		MC5R	2
		MC2R	2
		MBTPS1	2
		MB21D2	2
		MATN2	2
		MAST1	2
		MAPKAPK3	2
		MAP7D2	2
		MAP3K5	2
		MAP3K14	2
		MAP2K2	2
		MAN1C1	2
		MALRD1	2
		MAGEB10	2
		MAFA	2
		MACROD2	2
		LYRM4	2
		LYRM2	2
		LY86-AS1	2
		LST1	2
		LSM14B	2
		LSM10	2
		LSAMP	2
		LRRK1	2
		LRRIQ4	2
		LRRC8A	2
		LRRC56	2
		LRRC3B	2
		LRRC34	2
		LRRC27	2
		LRRC1	2
		LRP6	2
		LRP4	2
		LRP2	2
		LRIG2	2
		LPXN	2
		LPP	2
		LPHN1	2
		LOXL2	2
		LOC93622	2
		LOC729609	2
		LOC729159	2
		LOC653160	2
		LOC642846	2
		LOC493754	2
		LOC440040	2
		LOC402160	2
		LOC400661	2
		LOC400553	2
		LOC400548	2
		LOC338694	2
		LOC284837	2
		LOC149684	2
		LOC115110	2
		LOC101929681	2
		LOC101929555	2
		LOC101929344	2
		LOC101929319	2
		LOC101928496	2
		LOC101928336	2
		LOC101928303	2
		LOC101927967	2
		LOC101927770	2
		LOC101927396	2
		LOC101927066	2
		LOC101926966	2
		LOC100507651	2
		LOC100506725	2
		LOC100506172	2
		LOC100506085	2
		LOC100289019	2
		LOC100287632	2
		LOC100133669	2
		LOC100133315	2
		LOC100131655	2
		LOC100130954	2
		LOC100130673	2
		LOC100128714	2
		LMTK2	2
		LMNTD2	2
		LMNB2	2
		LMBR1	2
		LINC01356	2
		LINC01141	2
		LINC01104	2
		LINC01081	2
		LINC00926	2
		LINC00908	2
		LINC00898	2
		LINC00894	2
		LINC00703	2
		LINC00700	2
		LINC00673	2
		LINC00661	2
		LINC00620	2
		LINC00618	2
		LINC00595	2
		LINC00473	2
		LINC00457	2
		LINC00330	2
		LINC00299	2
		LINC00263	2
		LINC00210	2
		LINC00051	2
		LIMK2	2
		LIMD1	2
		LILRB2	2
		LILRA2	2
		LHX4	2
		LGR6	2
		LGMN	2
		LETM1	2
		LEMD2	2
		LEF1	2
		LDLRAP1	2
		LDLRAD3	2
		LCN2	2
		LCMT1	2
		LATS1	2
		LAMC1	2
		L1TD1	2
		KY	2
		KRBA2	2
		KMO	2
		KLK7	2
		KLHL29	2
		KLHL21	2
		KLHDC4	2
		KIF1B	2
		KIF19	2
		KIAA2022	2
		KIAA1751	2
		KIAA1683	2
		KIAA1644	2
		KIAA1549	2
		KIAA1522	2
		KIAA1430	2
		KIAA1324	2
		KDM2A	2
		KCTD15	2
		KCNN3	2
		KCNIP4	2
		KCNIP1	2
		KCNH7	2
		KCNG2	2
		KCND3	2
		KCNA3	2
		KCMF1	2
		KBTBD13	2
		KAT6B	2
		KALRN	2
		JTB	2
		JAKMIP1	2
		JAG2	2
		ITSN1	2
		ITPR3	2
		ITIH5	2
		ITGB5	2
		ITGAD	2
		ITGA3	2
		ITGA2B	2
		IQSEC3	2
		IQSEC2	2
		IQCA1	2
		INPP5D	2
		INO80	2
		ING5	2
		IL32	2
		IL27	2
		IL23R	2
		IL1RAPL2	2
		IL17REL	2
		IFT74	2
		IFT122	2
		IDO2	2
		HYOU1	2
		HVCN1	2
		HUWE1	2
		HSPB8	2
		HSBP1L1	2
		HS3ST4	2
		HS2ST1	2
		HRNR	2
		HRK	2
		HPX	2
		HPN-AS1	2
		HP09025	2
		HN1	2
		HM13-AS1	2
		HLTF-AS1	2
		HLTF	2
		HLF	2
		HKDC1	2
		HK2	2
		HIVEP3	2
		HIST1H2BH	2
		HINFP	2
		HEYL	2
		HERC5	2
		HEPH	2
		HDAC9	2
		HCN2	2
		HCN1	2
		HCLS1	2
		HABP4	2
		H2AFY	2
		GYPC	2
		GUCY2EP	2
		GUCY2C	2
		GTF3C5	2
		GTF3C1	2
		GTF2IRD1	2
		GRXCR1	2
		GRM3	2
		GRK5	2
		GRK4	2
		GRIK5	2
		GRHPR	2
		GRHL1	2
		GREM2	2
		GRAMD1C	2
		GPR78	2
		GPR26	2
		GPR20	2
		GPR161	2
		GPR143	2
		GPC5	2
		GOLGA4	2
		GNS	2
		GNG4	2
		GNAO1	2
		GNA14	2
		GMPR	2
		GLUL	2
		GLTSCR1	2
		GLP2R	2
		GLP1R	2
		GLO1	2
		GLIS3	2
		GLI2	2
		GLI1	2
		GLB1L3	2
		GLB1	2
		GJA5	2
		GIPR	2
		GIGYF1	2
		GGTLC1	2
		GFPT2	2
		GDA	2
		GART	2
		GALNT9	2
		GALNT7	2
		GALNT6	2
		GALNT13	2
		GALNT10	2
		GAL3ST2	2
		GAD2	2
		GABBR2	2
		FZD10-AS1	2
		FUT2	2
		FTCD	2
		FRMPD1	2
		FREM2	2
		FOXO4	2
		FOXN3	2
		FOXM1	2
		FNDC1	2
		FNBP1L	2
		FN1	2
		FLYWCH1	2
		FLJ37453	2
		FGF6	2
		FGD3	2
		FGD1	2
		FES	2
		FCN2	2
		FCHSD1	2
		FCGBP	2
		FBXW7	2
		FBXO36	2
		FBXO17	2
		FBXL20	2
		FBXL16	2
		FBLN5	2
		FASN	2
		FANCC	2
		FAN1	2
		FAM86HP	2
		FAM83A-AS1	2
		FAM66B	2
		FAM66A	2
		FAM49A	2
		FAM47A	2
		FAM227B	2
		FAM219A	2
		FAM20A	2
		FAM187B	2
		FAM186A	2
		FAM171A2	2
		FAM169B	2
		FAM160B1	2
		FAM135B	2
		FAF1	2
		F8	2
		EXTL3	2
		EXT1	2
		EXOC7	2
		EXOC3L1	2
		EXOC2	2
		EXD1	2
		EVC2	2
		ESRRB	2
		ESRRA	2
		ESPNP	2
		EPOR	2
		EPHB4	2
		EPHB2	2
		EPHA2	2
		EPHA1	2
		EPB41	2
		ENTHD2	2
		ENPP6	2
		ENGASE	2
		ENDOG	2
		ENAH	2
		EMR4P	2
		ELN	2
		ELFN2	2
		ELFN1	2
		EIF3H	2
		EIF2S3	2
		EGFR	2
		EFHD2	2
		EFCAB6	2
		ECT2L	2
		ECE2	2
		EBF4	2
		DYSF	2
		DUXAP10	2
		DUSP7	2
		DUSP22	2
		DUPD1	2
		DTD1	2
		DST	2
		DSP	2
		DPYS	2
		DPPA3	2
		DOLPP1	2
		DNMT3B	2
		DNM2	2
		DNAL1	2
		DNAJC7	2
		DNAJC5	2
		DNAJC28	2
		DNAJB6	2
		DNAJA2	2
		DKK4	2
		DKK2	2
		DISC1	2
		DIS3L2	2
		DIRAS1	2
		DIP2C	2
		DHX8	2
		DHX35	2
		DHX34	2
		DHX30	2
		DHX15	2
		DGKH	2
		DGCR2	2
		DFNA5	2
		DENND2A	2
		DEFB124	2
		DDX43	2
		DDX12P	2
		DDX11	2
		DDAH1	2
		DCN	2
		CYP4F22	2
		CYP27C1	2
		CYHR1	2
		CYFIP2	2
		CYFIP1	2
		CXorf58	2
		CUEDC1	2
		CTSF	2
		CTNND2	2
		CTNNA2	2
		CTBP2	2
		CTAG1B	2
		CT45A1	2
		CSNK1E	2
		CRYL1	2
		CROCC	2
		CRLF3	2
		CRB2	2
		CRACR2A	2
		CPXM1	2
		CPNE5	2
		CPNE1	2
		COMMD7	2
		COL8A2	2
		COL6A6	2
		COL6A4P2	2
		COL4A5	2
		COG7	2
		COG5	2
		CNTROB	2
		CNR2	2
		CNNM2	2
		CMTM4	2
		CMIP	2
		CLUH	2
		CLSTN1	2
		CLSPN	2
		CLN6	2
		CLK1	2
		CLEC4C	2
		CLEC3A	2
		CLEC18B	2
		CLDN19	2
		CITED1	2
		CHRND	2
		CHRD	2
		CHN1	2
		CHM	2
		CHKA	2
		CHID1	2
		CGB8	2
		CFDP1	2
		CES3	2
		CEP131	2
		CELF1	2
		CEACAM20	2
		CDRT4	2
		CDH8	2
		CDH23	2
		CD6	2
		CD300LG	2
		CD300E	2
		CCNJL	2
		CCDC9	2
		CCDC37	2
		CCDC33	2
		CCDC3	2
		CCDC169	2
		CCDC101	2
		CBY3	2
		CATSPER1	2
		CASQ2	2
		CASK	2
		CASC4	2
		CASC16	2
		CASC15	2
		CARHSP1	2
		CAPZA1	2
		CAPG	2
		CANX	2
		CAMSAP3	2
		CAMSAP1	2
		CAMK2G	2
		CAMK2B	2
		CALML6	2
		CADPS	2
		CADM1	2
		CACNB4	2
		CACNA2D1	2
		CACNA1I	2
		C9orf142	2
		C9orf106	2
		C8orf37-AS1	2
		C7orf26	2
		C5orf60	2
		C5AR2	2
		C3orf67	2
		C3orf27	2
		C2orf82	2
		C2CD2	2
		C21orf140	2
		C20orf26	2
		C20orf196	2
		C1orf167	2
		C19orf54	2
		C17orf99	2
		C16orf96	2
		C16orf74	2
		C16orf62	2
		C16orf45	2
		C15orf57	2
		C15orf27	2
		C14orf64	2
		C11orf85	2
		C10orf11	2
		BTBD9	2
		BRINP2	2
		BRD8	2
		BRD1	2
		BPESC1	2
		BLOC1S5-TXNDC5	2
		BLCAP	2
		BIN1	2
		BGN	2
		BCORL1	2
		BCOR	2
		BAIAP2L1	2
		BAI1	2
		BACH2	2
		BACE2	2
		BACE1	2
		B3GNTL1	2
		AXL	2
		ATXN1	2
		ATP9B	2
		ATP8B3	2
		ATP8A2	2
		ATP8A1	2
[truncated: 3,072 more rows]
